# Supplementary material for: On the illusion of auxotrophy: met15Δ yeast cells can grow on inorganic sulfur, thanks to the previously uncharacterized homocysteine synthase Yll058w
Source: J Biol Chem. 2022 Nov 13;298(12):102697. doi: 10.1016/j.jbc.2022.102697 (PMC9763685; doi:10.1016/j.jbc.2022.102697)
Supplement: Supplementary File 1 [file mmc2.xlsx]

## Sheet: YLL058w_homologs_sequences
	Taxonomic Category	Species	Sequence
	Ascomycota	Nakaseomyces nivariensis	MIATRVGESIPKNTEHAVSVCLPKWADVVGYEEGDQRVIGSLSTGYPRFFIHKSVKKLCELITDQYAMKGETCLCFPSYLVAKRCREYILVKNNAVQNKCKKIRILQLATPMESTEDDVTIPECKIAAVFFSEELFPFAKQYWQHSGEILSSRLAEFVIERLFPHLKQRDDETIKDNKTFIETRYGRNLDFTFADRAKDILRTRIAHKVVETGDEDVVTNVFLFPSGMASIFTAHRLLLNYDHLRVKRLKNSEENTGLIGYGSPYLRTVMFGFPYTDTLSILKKFNHTYFLGMGDSSAMDELDQILTSGEQILGVFMEAPSNPLLKMGDIIRLKELSDKYGFFIVIDETVSGFVNIDVLPYCDLLCSSLTKIFSGDSNVIAGSMVVNPASKIHDFAISF…
	Ascomycota	Nakaseomyces nivariensis	MQRPMVEYSTPLPTWKDYIKHEEENESVIFDNEDESNGYPRRCLHKSVKRLCDVLNNKYAKEHERCLCFPSYGVAKRCREFIQERAEVTPKVRILQLATSKPHSTEEMKWKCEFKIAVVFVSESLFPLVRKYWRLSGEIVSPRLAEYVLNELFIAERSSFSTFPAKKSQTLAKRSQMNFTLATRAIQNIRKRLVAHSLDTQDEYEEGNYHFQNEDSVEPTFLDTVRSNDSNSQQQMSQIDEDLIRNGLSGFDDSYNSESDEDNFQAAFGNETDSEEDDQFVSLVPAEPIEMEVSNTPIDSPLPDNSNNASATFLGPGQWNNSNNDIQSEIDANDDVFIFPTGMASIYTAQRYLLEYDLMRMSRLRFQTENELSNGNNYKRMVLLGELTKDNADMMKEFN…
	Ascomycota	Nakaseomyces delphensis	MIATRIGESIPKNTEHAVSVCLPKWADVVGYEEGDEWVIGSLSTGYPRFFIHKSVKKLCELIAEQYAMKDETCLCFPSYAVAKRCREYIMVKAGFLGNKCKKIRILQLATPKETTDPGTTLPECKIAAIFFPKDLFYLAKQYWQHSGEIMSSRLAEYVLDRLFPQLREADDETTKANKTFIETRYGRNLDFAFSDSAKDILRNRIAHKVVETDDADVVTNVFLFPSGMASIFTAHRLLLNYDHLRVKRVNNTEGGTDVIGYGDPYLKTVMFGFPYTDTLSILKKFNHTHFLGMGDSSAMDELEQILTSGEQLLGVFMEAPSNPLLKMGDIIKLKELSDRYGFFIVIDETVSGFVNIDVLPYCDILCSSLTKIFSGDSNVIAGSMVLNPASRLHDFAIKF…
	Ascomycota	Nakaseomyces delphensis	MQRALIEYSRALPTWKEFIEYDDEAESVKFDNDKEADGYPRWCLHKSVKRLCDVLSNKYAKEDERCLCFPSYGVAKRCREFIKGRTEVAAKVRILQLATSKPNTAEEMKWKCEFKIAVVFVSQKYFPLVRKYWRLSGEIVSPKLAEYVLNELFIAERSSFTTFPGNKDQSSLKKSQINFTLAARAVQNIRKRLVAHSLETQDEYDEGNYHFQNEDTVEPTFLDTVRSNDSNHQQQITQIDEDLIRNSISGFEDVSSDGNEDNFQAAFENETDSEEDGHFISLVPAEPIEMELNNTPIDSPLPDNQGNTSATFPTAGQTNLNHEIQNDIDYNDDVFILPTGMASIYTAQRYLLEYDLMRMSRLRFQTESEISNGNNYKRMVLLGELTKDKIDMMKEFNET…
	Ascomycota	Nakaseomyces bracarensis	MIATRVGESIPKNTEHAVSVCLPKWADVVGYEEGDERVIGSLTTGYPRFFIHKSVRRLCDLIAEQYAMKDETCLCFPSYLVAKRCREYIMVKSANVESKCKKIRILQLATPRESTEAETNTPECKIAAVFFPQELFPLAKQYWQHSGEILSSRLAEYVVERLFPQVAQEDDEATKVNKNFIETRYGRNLDFAFAGRAKDILRNRIAHKVVETDDKDVATNVFLYPSGMASIFTAHRLLLNYDHVRVKRLKTIGDVPEPIGYGEPYLKTVMFGFPYTDTLSILKKFNHTYFLGMGDSSAMEELIKILTSGEQILGVFMEAPSNPLLKMGDIVRLKELSEKYGFFIVIDETVSGFVNIDVLPYCDIVCSSLTKIFSGDSNVIAGSMVVNPTSRIHDFAVSF…
	Ascomycota	Nakaseomyces bracarensis	MQKTNTNIEYSRSLPSWGDFTECDNESEDKKFDNENESNGYPRWCLHKSVKRLCDVLNNKYAKENERCLCFPSYGVAKRCREFVRERADVAPKVRILQLATSKPNNVEEKKWKCEYKIAIVFVSAELFPLVRKYWRLTGEIVSPRLAEYVLNELFIAERSSFSTFQSKKDQVPAKRSQLNFTLANRAIQNIRKKLVAHSLDTQDEFDEGNYHFQNEDSVEPTFLDTVRSNDSNNQQQISQIDEDLIRFGLSRFDDASDNDSDEDRFQSAFGNESESEEDDQFVSLVPAEPIEIDISNTPIDSPLPDNSNNASATFLGPGHLNHNTDIEIDYNEDVFIFPTGMASLYTAQRYLLEYDLMKMSRLRFQSDNDLTNGNNYKRMVLLGELTQDNTDMMKEFNE…
	Ascomycota	Candida glabrata	MKKWTGSASMKLEYSRPLPTWEDVLRYEKTSASAVFDNDEDLNGYPRWCLHSSVKRLCDVLGNKYSKENEKCLCFPSYGVAKRCREYIKKKEGLNTKVRILQLATSKPLNSEEMKSKCEFKIAVVFVTKNLFHHVRQYWKLTGEIVSPRLADYILNELFIAERSSFATISNGKNKDQQMQNKKSQINFTLANRALACVRKRLVTNVIDANDELGEDNYHFQNDDDDDMEPTFLDTVRSNDNVNVNNHTRIDDQLLRNGFEFSDSEDEDTINHNNPFGDSTDSEEDDAFVSLVPPEPIAIDISDTPIDSPLPDSSNNASATFIDPSAATIANDNIPNDIDPEDEVFIFPSGIASIFTAQRVLQEYDLLRVNRIRYQTESSNGTGTQKRIVLLGDICPDIV…
	Ascomycota	Candida glabrata	MISEILGESIPKNTEHAVSVCLPLWADVVGYEEGDARVLDSLTTGYPRFFIHASVKRLCNLISEQYARAGESCLCFPSYLVAKRCREYITVKSKQLDKDADIGKIRILQLAMPQDDTDHTGIFDCKIAALFFKSELFPLAKQYWQHSGEIVSSRLADYVTERLYPNAIHIDEATKDNKTFIETRFGRNLDSSFINRAKDILRNRIAHKVVETDHNQDVATNVFLFPSGMASIFTAHRLLLNYDHIRVSNIKHNGVDKSDDIIGYGEPYLKTVMFGFPYTDTLSILKKFNHTYFLGLGDESAMKDLIGILESGEQILAVFLEAPSNPLLKMCDMSKLKQLSQQYGFFIVVDETVSGFVNIDILSYCDIVCSSLTKIFSGDSNVIAGSLVVNPASKLHDFA…
	Ascomycota	Nakaseomyces bacillisporus	MGESYQPAMKDFFPGRLSGKFRGGSYFGREEQLERQDLLEAVPRADVPTHHRTDTDIGTYIHGVSDREFWRPSSGLRTEQNKNVHYCLQGRQHRPLPPARQQFTPDGSVVINSTVLLHTHRASMSALPPNSVHCISTNLPTWEAAVQYSTQIMLSKRNAVSQLHGGRQAGIETDLFQCGYPRFQILRPVQRLCDVLTDKYAIDGETCLCFPSYAVAKRCREYIRMKSSNRPKVRILQLSTSKPMNPREMMWKRERKVAVVFVPESEYYLLRQYWQFSGEIISTRLAEYILNELFIVERSSTTAAKSWDDEEEFIESRFGKNLNFQHVDYAKLLIKKRIITKVADCETHNDLIEGSDYGNREPNFLDTDSLGLFSNDNNAMNNPLLYANGQATNTSTSNG…
	Ascomycota	Nakaseomyces castellii	MAPGDPIPQSTHTVSVSLPTWECAEEYARTQWYQLQPRDTFDHGTSNDKKVSHWHYGYPREIILEPVQRLCDVLADKYAAENETCLCFPSYNVAKRCRQYLRLKSKTTPLPKVRILQLATARPQTPEEATYKHESKIAVVFAPHSEYYLLRQYWQFSGEIVSTRQAEYVLNELFMVEQYKITKQTAEDGKDLIEARFGRKTNLSHGERSKVLIKKRIVTKIVECDEEHDDVNIENHRSMENLPTLDQMVPTFLDSNSFDMFNDNENYIGPMGPLGPRIANGIQVNGIADHGRSNSSPITQALSNRSTYHSIIPAEPIEMGPPLENGTEEVTTDLNFHVRTASSNISLTSSGTPIHESSRDQQNENNSDQNAISSSNNSRKTVKIDPHKDVYLFPTGMAS…
	Ascomycota	Kazachstania solicola	MEKLHTAIPPQTTHNLSWNLPHWDDVVKAQTEGTLGYPRYQLHPMNQRLTDILKDKYARGNEKCLVFPSYTVAKRVREYIKFHSSLNRSNTQATRLKVRILQLSTSEPLNDEERMWKRVCKVAVVFINEEYYHLMWEYWQLTGEIISSRVAEYVLHELFIIEKSTKTRDSGTLQSNAETGSKSTNQGNTIEYIEARFGRSLNFMLADKAKRLIKKRIATKVVDLENDTSNDRDENEYMLNLDLINLHNFNDDSDDDSEFEDEYNRSQDGAVSNSNNILRSLIPPEPMNVGFNDLPESDSNLSLSSSLLDPPQEQQDSINFNKDVYLFPSGMAAIHLAHRTLLYLDNKRINRLRITSNQQAPSRKKTVILGTCIPDTFKLISRFNDFHFIKSSGQQGLED…
	Ascomycota	Kazachstania aerobia	MDKLHTAIPPQTTHNLSWNLPHWDDVIKAKTDGALGYPRYQLHPMNQRLTDILKDKYARGNEKCLVFPSYTVAKRVREYIKFHSSLNRSSTQATRLKVRILQLSTSEPLNDEERMWKRVCKVSVVFINEEYYHLMWEYWQLTGEIISSRVAEYVLHELFIIEKSTKTRDNGTMQSNGETNSKLTNQGNTIEYIEARFGRSLNFMLADKAKRLIKKRIATKVVDLENDISNDRDENEYMLNLDLVNLHNFNDDSDDDSEFEDEYNRSQDGAVSNSNNILRSLVPPEPMNVGFSDLPESDSNSSLSSSLLDPPQEQQHPINFNKDVYLFPSGMAAIHLAHRTLLYLDNKRINRLRITSNQQAPSKKKTVILGTCIPDTFKLISRFNDFHFIKSSGQQGLED…
	Ascomycota	Kazachstania unispora	MEKLHTSIPPQTTHNLSWNLPHWDDVTRAQNENTLGYPRYQLHSMIQRLTDILKDKYAKDNEKCLVFPSYTVAKRVREYIKFHNSIAISSTTTRLKVRILQLSTSEPLNDEERIWKRVCKVAVVFINEEYYHLMWEYWQLTGEIISSRVAEYVLHELFIIEKSTKTRDNNNSGSHTDDVNESNSKPGQGNTIEYIETRFGRSLNFMLADKAKRLIKKRIATKVVDLENDTLNDRDENDYMLNMDLMNLHNFNDDSDEDSEFEDEYNRSHNPTNNSDNHNNNNNILQSLIPAEPMNPGFNDIPESDSNLSLPSSVATQQQQQQLHHHQLINFNRDIYLFPSGMAAIHLAHRTLLYLDNERINRLRIPSNQQSPSKKKTVILGTCIPDTYKLISKFNDFHF…
	Ascomycota	Kazachstania siamensis	MCKIHLSTIFNPPPPTTTPPTQVSMDTLHTPIPPETTHNLAWNLPHWQDVSKAQMEGTLGYPRYQLHPMIQRLTDILTDKYAKDNEKCLVFPSYAVAKRVREYIKCHNNNSITSTQPRLKVRILQLSTSDPINDEERMWKRVCKVAVVFINQEYFHLLWQYWQLTGEIISSRVAEYVLHELFIIEKSTRTKPTHQDSTEAQQGSKSNNTIEYIESRFGRSLNFTLADKAKRLIKKRIATKVVDLENDTLNGRDDDGTDDILNMNLMSLHSFNDDDSENSDFESEYNRSLASTDQFTTNNNVSNATLQSLIPAEPMTQEGIFSRENESTTSLGSSHHHHNHLVNFDKDVYLFPTGMAAIHFAHRILLYLDNERNSRLRIPSNSSPSQIKKKTVILGTCIP…
	Ascomycota	Kazachstania transvaalensis	MHGHASTVSWEGHREAQWDTWAQCQQYAASQTRHSHENTTMYWNKSVERLCNVLNDKYARMDEQCVCFPSYQVAKRCREWIRTQVRDSAANVKIRILQLSTSKPVNADELAWRKECKIAVVFVRKIWYPILFQYWQMTGEIISKNVADYVLHELFIIEKSHKTVHDSTKHNDANRDKEVEEIDFIESRFGRTIDFTLDDKAKRLIKKRIITKVVDDEHTGEDEMTNSLHSVNNSIMDLMSLRAFEDSDDDELVNDDDPIRSLIPPEPINANMETQADDTDIDVIIDTNNNTTNNNNPFIHNANLNPDKDVYLFPTELNPIHISHKLLLSLDSQRINRSRNGSNYNLINGVPNDKIPFKKTVVLGYIDPIRLQLLESFNTIYYINGTSGEAMINLKKILH…
	Ascomycota	Kazachstania yakushimaensis	MCVNWCVVLCYIVLLYTKARRKTISLKSFTTTESNWETMNREGSTSFGQSHEVRLDTWSECKQYAAQLYRPDSSQVPSSTEMMFQPHWNKSVERLCNVLNDKYARVDEQCVCFPSYQVAKRCREWIRKQVAETNVKVRILQLSTAKPVNSDEMSWKRECKIAVVFVRKIWYPVLFNYWQITGEVISKSVAEYVLHELFIIEKSHRTVGVTGSSANQNSSIGSNNEEKEEEIDFIESRFGRTMDFTLEDKAKRLIKKRIITKVVDDDHNDGNSRNEDDEMSNSINGVNNSIMDLMSLRAFEDSDDDDMVNENPIRSLIPPEPINANIGNIEHVDMTDNVDGMGITNDGAALNTDNNTNTNNGNNSYIHNDNLNADKDVYLFPSELNPVYMSHRLLLSLDL…
	Ascomycota	Kazachstania taianensis	MQRGSPIGAGQRHRVSVDLPTWADAEAYATAQRATEHDATGQDTAAEGDAGHPRHTLQRATERLVHVLCGAYAKESERALCFPSYAVAKLCRQYVRDRTPGAVRVRILQLATSKPADAEEQVWRRECRVAVVFVATELYPLLLRFWRLSGLVVSSRVAEYVLHELFIAEKSARSAAEAPARSEEEVDFIESRFGRTLDFTHADRAEALVRKRIATKMVELDEMDAPAAPVLDMDVFADDDEDSDSDDSDRDTLLHSLIPPEPISAPLQETHALHETQTPHNPGVDADRDVFLFPSGMAALFTAHRMLLARDAQRISASRSNSATHLDAPGATPPTDTPSTANTTHKKTVVLGLPCVDTLTMLREFNSVHFIADGSLETLREIVGSGEQILAVFVECPRV…
	Ascomycota	Kazachstania naganishii	MSGSVPLQADVLPSGSEHYVALSLPRWGDVEEYARKRSSVAAGAAGYEESGLHRYVARLTRVLRDKYAKEREECLCFPSYTVAKRCREYIRVAVAGSEGARNAKVRILQLSTARPLTDEEASSKKECKIAVAFVAGPYFTHMLDYWRLSGEMVSSRVAKYVLHELFMIEKSQAVASSSTSGHRGENEEKDFIESRYGRQVNFTFAATAERLVKKRIATKMVDLDDEATLTNSTPVLDMDIVALQMHQHSDYDDDDDDDDYGNVGVAGENIQSLVPAESMSVEVNTIDNGSVADAHVNPETDIFLFASGMASLYTTVRLLTKLDEQRQTLRNNRGTASPGPEQHSKKTVVLGVPCHDTYEMVTTLSKSYFIPENGTDGLSKLKEILHSGEQILAVITETP…
	Ascomycota	Kazachstania bromeliacearum	MDKLGSGISPNCEHSIAVNLPRWKDVERYVTDGTTSKDASEIGGGHPRVKLHKFVERLSQVLCDKYAKENENGLCFPSYTVAKRCRDFVKLQDSSVKVRILQLATSKPLTDEEKTWKRECKVAVAFVRQESFHWVLEYWRLSGEIISSRVAQYVLHELFIAEKSSHGNNAHGNGTNSHSHNGKNSINNKHEEEVDFIESRFGRQLDFTSADRAKRLVKKRIATKMVDDDATLHVHTPMTIDLALLQMDEASSDEEDDESPDPSNLLHSLIPGEPLQYDDIDTMDSSNINNTTTTNNNSRDLVTVVNPDTDVYLYPSGMASLFTTLRLLLSLDLSQRTRRTGGDIKKQTVVLGVPCSDTLSMLSRFNETHFINESGCKGMDALKQILHSGEQILAVFTEA…
	Ascomycota	Kazachstania intestinalis	MNKIGETIPPGSPHAISVNLPTWDSAVEYSKILDCDYTDASAVYDNRNGYPRTTLNKLVERLCHILKEKYAKENEACLCFPSYAVAKRCREYVRKKTGNVAKIRILQLSTSKPLTPEEHNWKKECKIAVAFVKIEYYHLLREYWSLSGEIISSRLAEYVLHELFIVEKSTKNVKTNDNPDKVSNEEEEEFISTRFGRKLNFTFSDRAKTLIKKRLVTKVVDPEDENKENNYHFQLNGSHEEEGDFATDSTTFLDTNRTASSNVNNEELDFHTINAHSDTEDIDGPAASELIDSHIFHSAIPAEPIDVEVPFTNFEVVEGSDVIQVDHGSGIDLVSRNHSGSQINVENDVFLFPSGMSALFTAHRLLLALDAQRVTRSRSTFTLSEDDLSQSNILEGQSL…
	Ascomycota	Kazachstania martiniae	MVGKAGDSIPPNTVHSITVNLPTWDSVVSYSDGKYDNGYPRVQLHKLVDRLCTVLSDKYAKENESCLCLPSYNVAKRCREFVRKQTNSNVKIRILQLATSKPINNEEKAWKKECKIAVAFVQKEHYHWMLEYWRLSGEIISSRVAEYVLHELFMVEKSMKNQTHKEKLEEQEHIETRYGRNLNFTFADRAKTLIKKRITRKVVDLDDENEDENYHFHENNGNDDGANNSNDNNNSNINDNSRQFLDSSNPFGFDSSNIFGGNDEEDSELVSSHLLNSLIPPEPINLGPETGVENDDQVENSDNLHVNHETDVFLFPTGMASLFTSLRLLLNYDSQRISRTRSNINDESYKKTVILGFPYSDTLEMLQTFNQTHFLPKTGNEGLLELKKILHSGEQILAV…
	Ascomycota	Kazachstania turicensis	MHKVDDTIPANNPHSISVNLPTWQDVIDFVHDEDITTHTKHKFKQGYPRVRLHPLVNKLCNVISEKYAKENESCLCFPSYNVAKRCREYIRFKSQSNVKVRILQLATSKPINAQESKWKKECKIAVVFVKDDYYPILREYWQLSGEIISSRIAEYVLHELFILSSNNPNTINSKNTELSKDKDDLDFTFTDRARKLIKKRITNNFMDLNAENEDSNYHFHDNNNDTETNVNGATYLDSETSNNNNASNNHLSDWDLNFENGEEFQEIDEGITTQSNFTPGLNSMIPPEPIFADTEPDNNNLTNLHIRTESMTASDTEETRDSLVDPKKDVFLFPSGMAALFTTLRLLLQFDLRRVNRTRSNASTSSSTTSFNEMETNISANDLSSLRTNSGTDLPNDAN…
	Ascomycota	Kazachstania kunashirensis	MLRGVDDTIPPNEVHSITVSLPTWASVLEYNHDINSHSNVAADTDIFQNGYPRVRLHPLVRKLCNVLREKYAKENESCLCFPSYNVAKRCREYIRFKSRSNVKVRILQLATSKPVTTDEKTWKKECKIAVVFVKKEYYPIMKEYWQLSGEIISSRVAEYVLHELFVLSPSNDSTKSDDTFIDRTLNFTFADRAKKIIKKRITNNVIDLDDENEDENYHFHQNGSNTNLNATFLDSETNLSGETRNNNNLSDWDLNFRDGEFNDYNDVDDDNDNIIDSHIVHSLIPPEPIDVATSETEDNTLTPTHLRRHSTNGNNGDSTTSLINPETDVFLFPSGMASLFTALRLLLQFDLRRVNRTRNSSSNSPASNNSENDHRNTTTEPTSSSPIPNSHRNTENSEG…
	Ascomycota	Kazachstania spencerorum	MFGTFDDTIPPKTIHSVSVNLPTWDSVISYSQNPSKFENGYPRSHLHRLVDRLCNVLNDKYARADEQCLCFPSYNVAKRCREYIRFKTSQSNVKVRILQLATSKPMNDEEKTYKKECKIAVVFAKREYYKLMREYWQLSGEIISSRVAEYVLHELFIVEKTNKLRSNEQKQDFIENEFGREHTTNFVFAHRAKKLLKKRITKKVIDLDDENEDENYHFHSLNNSTFLDSDASNDQIDSTNSNNVSTTTQQTHQSDSLSEWDLNFTDNDHRNEFQSDNEQETESHFVNSLIPAEPIDMGPSESESNMDDLISNQTDRRTSHGSYQESIDSRNSLPVNAETDVFLFPSGMASLFTTLRLLLQYDSQRVSKSRNPINSGVTTPISTTASSTSATTNTDTNTA…
	Ascomycota	Kazachstania rosinii	MPGAIGDTIPTKTVHSVSINLPTWQSVIDYSNETNCPEYQVSTLFESGYPRTRLHKLVARLCNVLRDKYAKENELCLCFPSYNVAKRCREYIRFKSNPRVKVRILQLATAKPMSKEEKCWKKECKIAVVFVKKEYYPIMKEYWQLSGEIISSRIAEYVLHELFVIEKSADVSRNSRQTRLKEENEFLENRYGRRDTNMNFTFTDRAKKLIKMRITKKVSTVDDENEDENYHFHENAQNNLSATTFLDSDSSTPQPDPARRETTSTAIDPLSEWNLDFRDHEQNEHTENTSDEDASDDNTNNDRNPLISPHLINSLIPPEPIDMGPASDSTNEGNVRYNPTDPQHPTNGTDSEDEPEESSLVSPETDVFLFPSCMASLFTTLRLLLQYDLQRVNRSRTTN…
	Ascomycota	Kazachstania africana	MARMFGKIDDPIPSKDDHPISVNLPTWDSAIEYAKNPSVFENGYPRMKLNKSVARLCDILNDKYAKDNELCLCFPSYNVAKRCREYIRHGSNDSNVKVRILQLATSKPLNEGERQFKMESKIAVVFMLKNYYDLAREYWELSGEIVSSRLAQYVQNELFMAEKNVTQQELIRNNSPSTIKLSMNERAKTLLKKRITINIANLNTENEDENYHFKDDEEDENGRSNSNRDEDNNSVNSIHLYDVNDDNTVVNSTDNDSDSDQVFDSMVPAEPIEMGSNIEFLENEENDSEFQNDIDGGSDEGNEETSVEVNCETDIFLFPTGMAALFTVHRLLLKYDSERIERSRSIMNNSISGESNILHKKTVVFGFSYPDTYKMLKTLNNVYCLPYVSEIDCMNKLKN…
	Ascomycota	Kazachstania viticola	MDSLLFLDQPDLSTWEKVIAYSKYIHEHIDDEILPLDKSVERLCQVLKNKYAKENESCLCLPSYDIAKRCREYIRNKSNDSRCKIRILQLATSKPINDKEKSYKTERKIAVVFVKSDYFEYLKEFWLISGEIISNKIAEYVLNELFIVEKKTSTLPLQSLDNLSKKKLNFNNFERAKKLIKKRITTKIIDFDDENEDENYHSNESTTEEQPINSDNNDYNSTTNNDNDNNNNDDLDLEVDSHIINSLIPAEPIDMDSNNLFESDVSDINSNTIDSTNSRNLLSVNPETDVYLFSSGMASLYTTERLLLQFDSERVSRSRSFNPIFDNYSSSQSLFKKNVIFGFSYSKTLNMLEKFNQTYNLPYDETNSMIELKKILQSGEQILAVFIEAPSNPCLSMAN…
	Ascomycota	Naumovozyma dairenensis	MINRSTTAPPTSSLTWDDIKDIHPRIKLAKSVKRLCEILSDRYAKENETCICFPSYTVAKRCREYIAVKVTRASTTTTPPKVRILQLATSKPKDSNEMAFKRECKIAVVFTKREFEPLMMEYWRLSGEIISEYLAEYVLHELFMLEKSTRTTIPHSIGEENDNDDEKEFIESRYGRNFNFTFTDRAKSLIKKRITKNVMDSDYDHDHDDENENYHFNDRNNGNNMSTFLDTHINGNNNNSNSQGFDDREDEEEPTPYIHSTIPAEPIDMDETLPLANDERTHTNNTNGTVSRTVSDIDTNHISTSNMRSNSFDTDNGSGGNSIPLNPETDVYLFTSGMAALFTAHRLLLHFDSQRVDRLRYSITDDSTPSPNGTFNNRLIGYGSPYKETVMFGFPSVDT…
	Ascomycota	Naumovozyma castellii	MDFDSVEDTHPRVLLNASVKRLCDVLKDKYAKENETCLCFPSYAVAKRCREYITIKASLLDEETTRPPKVRILQLATSKPMDDNERCWKRECKIAVVFVKDTYRPLLREYWRLAGEIISGRLAEYVMHELFMVEKSTKVLHTDDESISKPLINEKEEFIESRFGRSLNFTFAERASDLIKKRITRKVVDSDLEIESENNHFDDSHDHYMGDYHDNDDGSMPMFLDTDVSNLQHGFEEQYAIHSTIPPEPIDMDNERPTTPTNGHIASTASPNIATEERDGETEHTSSRLCVNPDTDVYLFTSGMASLFTAHRLLLNFDSQRVDRLRSSVSASEDASINSNVTNNNGNARVIGYGSPYKKTAMFGFPYVDTLQMLKKFNHTHFLPFYDSKSLQDLQTILH…
	Ascomycota	Tetrapisispora namnaonensis	MAAANKVGESLSGDAHTISVCLPTWETNVGYKENDPSVLNVMSSGYPRLFIHRSIQRLCEILTDKYAKENESCLCFPSYKVAKRCREFIRIVSSRRELPIPKVRILQLATSRPVTLEEARWKKECRIAVVFVDKAYYSMVRNYWQYTGEIISSRLAEYILHELFIVEKSSKTDPSKVSGYDDEEEYVASRYGRNLNFSLGDKAQAYIKKRIATKSVDALEEIDDGGSYHFVANEGRFGTAIEMLNPVSDAAELNMNTEADQNASLMDQFNIARSEREGNSSELPPGTELISAIPAEPIDLEASDIESSNANGFVYIANDLGSNNRLSLKIDYEKDVYLFPSGMAALFTAHRLLLNLDSRRVHRSKSNINVSVLGGNSPNGSSTSLDSHLQNSNDIVGYG…
	Ascomycota	Tetrapisispora fleetii	MAIASKVGEAVSGARSGDGHCISVCLPTWEANVCYKENDPGVLNVMSGGYPRYFVHGSVQRLCDILTDKYAKENESCLCFPSYKVAKRCREFIRVVSSRRQMSIPKVRILQLATSRPMTLEEARWKKECRIAVVFVDKAYYGMVRNYWQYTGEIISSRLAEYILHELFIVEKSSRTGSSKSGGYNDEEEYVASRYGRNLNFSLGDRAQAYIKKRIATKSVDALGETDDGGSYHFVANESRFGSAIDMLNSVADDAGPVEAPDTEQNESAAQDANTDRPERDNNTDYLPQGTELVSAIPAEPIDLEAPDNESSNANGFVYITNDLGCNNRLTLKIDYEKDVYLFPSGMAAIFAAHRLLLNLDARRVNRSKSNVNVGGLGAGSPNGSSSSLDSHLQNNNDI…
	Ascomycota	Tetrapisispora phaffii	MAIANKVGESVSGDGHTISICLPTWATNVGYKENDPVVLNAMSCGYPRLFIHRSIQRLCDILTNKYAKENESCLCFPSYKVAKRCREFIRVVSSRRQLPIPKVRILQLATSRPVTLEEARWKKECRIAVVFVDKAYYTMVRNYWQYTGEIISSRLAEYVLHELFIVEKSSRGSHLSRPSTMAASYENEEEFVESRYGRKLNFSLGDKAQQYIKKRIATKSVDVLDDMDDGGSYHFVANAGRFGTAIEALNTDAEATENEETPPADNSVPLLEQINNDRVDTDNLVDLQSGTELISAIPAEPIVLEASDTESNTANGLVFIANDLGNDNRSSLKIDYEKDVYLFPSGMAALFTAHRLLLNLDARRVNRSKSNSNVNALGNNSSNGSTTSLDSHLQNSNDI…
	Ascomycota	Tetrapisispora iriomotensis	MVASKVGESISKDSVHAISVCLPTWESNVSYKENDPSVLNAMSSGYPRFFIHKSIQRLCEILTDKYAKEHESCLCFPSYKVAKRCREFIRVVSSKKGMPIPKVRILQLATSIPVTLEEARWKKECRIAVVFVDKAYYSIVKNYWQITGEIISSRLAEYVLHELFIVEKSSKVNNGRNLKAHAGGFDDEEEYVSNRYGRTLNFSFGEKAKSYIKKRIATKSIDNTELDFEEEASYHFTTDENHLNTEGSPLRDTDETTGLNSDFEDTNTVGLLNQLGLQNDFNNNDEINPETELSSIIPAEPIDMEASGNELDTQNGFVFAINETSNNNRSSLRIDPEKDIYLFPSGMASIFTAHRLLLQLDSSRVNRSKSNGSGFASHSPNGSSTTLNSHIQSSGDIVG…
	Ascomycota	Torulaspora delbrueckii	MTEIEFGKPLPSNLDYAVSFGIPTWDSAIGYVEKNPDVISKMDTGYPRYFPQPPIQKLCNHFIKKFGCDSESCRPFPSYNLAKKCLEFVKSIPGSTAHLEVETFQLVADGKSPKQRLVVTIAAVLASGDDFDVVREYWKLRGECVSSRLAESLHQLLTAPDSRRQEAEAKFFLANEEGNHAKKLIKQRIVDNHCNPFGSNSNGEELVLNPDTDAYLVSSGMSSIFTARDILSFWEEKRASKHSLGKKSQLCKTAAVFGFPFKDTKVIMEKFGHCQFFGVGDSKDVAELKKYLDTSDHRILAAFVETPSNPLLNMPDLTGLRKLANEYGFFIVIDDTIGGLNVDILPYADIVCTSLTKLFNGSSNVMGGSLILNPKSSLYSSARAFVESDGFEDLLWCED…
	Ascomycota	Torulaspora delbrueckii	MSSTIATRIGESIPPNTNHAVSVCLPTWDATVGYEEADPAVVDKMTTGYPRFFIHKSIKRLCEVLGDKYAKESETCLCFPSYNVAKRCREFIVVKAAEEDANKPPVKVRILQLATSKPMNAEEAKWKRECKIAVVFAAKEHFPLMKQYWQHTGEIISSRLAEYVLHELFIVERSSQAVETKEIRGEEEFIEQRFGRNLDFSLADHAKMLIKTRIATKVVEDEDVESGNGQEAVPSSEDPVEQSAAFDHMETRMPIDEVPSTIPAEPIDAVHAVESSEENDRRRTLHVNPETDVLLFPSGMASIFTAHRMLLNYDAQRVSRSRFSSSNGGATAGSQSSSYLVGYGEPYKKTVMFGFPYTDTLSILRKFNHTHFLGQGDSTAMEDLKKILQSGEQILAVFM…
	Ascomycota	Torulaspora maleeae	MSSAISSKVGESIPPNTKHAVSVCLPTWEATVGYEESDPAVVNAMTTGYPRFFIHKSVARLCDVLIDKYAKDNETCLCFPSYSVAKRCREYITVKAPTVFPELRCPKVRILQLATMKPMNAEEAKWKRECKIAVVFVAKEYYPLLKEYWQHTGEIISSRFAEYVLHELFIVEKFSQTASDEGKAKEDDSEIRGEEEFIETRFGRNLDLSFADHAKMLIKKRIATKVVEDEAAEESPEDVQGTVEQEEQEESTATTVTTIVAQDDGSAAEIIDVQEDQSDRRRALEVNPESDVFLFPSGMASIFTAHRLLLNLDAQRVSRSRFSSAGAAAASSAGSAAPATPPSPSPYLVGYGPPYKKTVMFGFPYTDTLSILRKFNHTHFLGHGDASAMRDLKHILQSG…
	Ascomycota	Torulaspora maleeae	MTEVAFGQPLPSGLDYAVSFGIPTWNSAIGYAEHDPEVLKKMVTGYPRYFPQPPVQKLCDHFLKKFGHASEDCRPFPSLQLANDCLAFVRSKFGSESKAHLEVETLKFDSKKDLQSSRSQLTVAAVLASNEEFDLVREYWKLRGECVSSRQATFVVSLMEDKKQGSDLTLRGGDSTFYSAEKEGSAAKSIIRRRIVDNHYRPFGQENKNSGYDILDPEKDIHLVSSGMSSIFKVRQLLTYWENKRVSETGSTPCETGAIFGFPFKDTQVIMKELGTCKFFGYGDSRDIEGLKEYLNSGNQRILAAFIETPSNPLLNMPDLKALRQLADEHDFVLVVDDTIGGLNVNVMPFADVVCTSLTKLFNGSSNAMGGSIIVNPKSILYSTASDYFSSDRFEDLLW…
	Ascomycota	Torulaspora microellipsoides	MTDIDFGQPIPSNLEYAVSFSIPTWDLAIGYAEKDPLLVSKMVTGYPRFFPQPSVRKLSAYFVKKFGRESEGSRPFPSYNTALACIEFVKSVTGRKGTAHLEVENFIFEDSKSDLKEPSKLVVTIAAVLASDDEFEIVKEYWKLRGEIVSSRLAASLNQYLETINFTSELAKDQLVARLIFANKKGNEAKDLIKKRIVDNHCKPFGLRRKNSDLKDTNLNPEEDVYLVSSGMSTIFTARKILEFWEERQTSEYYLNKDYPNEIKKVSTCNTVAVFGFLFKNTQVIMKKFGKSLFFGFGDSKDLIELQKFLDTSEQRILAVFVETPSNPLLNMPDLEYLRRLADKYGFFIVVDDTIGGLNVDILAFADIVCTSLTKLFNGSSNVMGGSLILNPQSPLYLS…
	Ascomycota	Torulaspora microellipsoides	MTDIEFGQPLPSNLEFAVSFSIPTWDSAIGYVEKNPQVVSRMATGYPRYFPQPPIQKLCNHFVKKFGRDSESCRPFPSFKLALECLEFVKSVKGPESTAHLEVETLVLENGTKGKTGEPQDLVITIAAVLASDDEFETVKEYWKLRGECVSSRLAVFFNQFFDPISIASDESRYELKARLLLATKEGESAKNLIRKRIVDNHINPFGLERKNRNVEEVKLNPDEDVHLVSSGMSGIFTARKLLTYWEEKRTSEYASKKADFDETKAPCLSNTAAIFGFPFKDTQVIMKTFGKCKFFGFGDSRDVTELKRFLETEKQRILAVFVETPSNPLLNMPDLKGLRTLADAYGFAIVIDDTIGGLNVDVLPYADIVCTSLTKLFNGSSNVMGGSIVLNPKSPLYS…
	Ascomycota	Torulaspora microellipsoides	MTDIEFGQPLPSNLEFAVSFSIPTWDSAIGYVEKNPQVVSRMATGYPRYFPQPPIQKLCNHFVKKFGRDSESCRPFPSFKLALECLEFVKSVKGPESTAHLEVETLVLENGTKGKTGEPQDLVITIAAVLASDDEFETVKEYWKLRGECVSSRLAVFFNQFFDPISIASDESRYELKARLLLATKEGESAKNLIRKRIVDNHINPFGLERKNRNVEEVKLNPDEDVHLVSSGMSGIFTARKLLTYWEEKRTSEYASKKADFDETKAPCLSNTAAIFGFPFKDTQVIMKTFGKCKFFGFGDSRDVTELKRFLETEKQRILAVFVETPSNPLLNMPDLKGLRTLADAYGFAIVIDDTIGGLNVDVLPYADIVCTSLTKLFNGSSNVMGGSIVLNPKSPLYS…
	Ascomycota	Torulaspora microellipsoides	MTEIYVSQPSHEISEWWYRTLGRIFVHLYLFICYISIIISMISTRVGESIPPNTNHAVSVCLPTWEATVGYEESDPAIVNAMTTGYPRFFIHKSIKRLCDVLNDKYAKENETCLCFPSYNVAKRCREYIGVKCSQDLSNQPVSKVRILQLATLKPVTQEEEKWKRECKIAVVFVDKTYFPLLKQYWQHTGEIISSRLAEYVLHELFIVEKSSKTISASESSGKNDGGAIRDEEEFIETRFGRNMDFSFADHAKSLIKKRIATKVVDEDDVVADEPSLRVDNDSQSISENFVEHIVDSVNANIDGSEVSDEIRHGMAPSIIALETMQPSELEDGAAERNDDRRRSLHVDPDTDVFLFPSGMASIFTAHRLLLNLDAQRVLRSRFSSNNNNSNDNCTSSPT…
	Ascomycota	Zygotorulaspora florentina	MITEIIGDSIPPNTNHAVSVCLPTWEATVGYEESDPTIVNAMTTGYPRFFIHRSIKRLCEVLIDKYAKDNETCLCFPSYNVAKRCREYIGVKVERSEQSGNLPPSKVRILQLATCKPLNQEEAKYKRECKIAVVFVDKGYFPLLKQYWQHSGEIISSRLAEYVLHELFIVEKSSKSLAVPSSTEKTNSEQNETGDDGNRDEEAFIETRFGRNLDFSFADDAKVLIKKRIATKVVEVEDEHQVSEDTGITHLEGNEISVQDAEDLINENASIDSRSSGNNITSAIQPEHIETVATSTRTVEEDDRRRSLHIDPQTDVFLFPSGMASIFTAHRLLLNLDSLRVHRARFSSSTATYNETVSPSPNPNLIGYGSPYKKTVMFGFPYTDTLSILRKFNHTHFLG…
	Ascomycota	Zygotorulaspora florentina	MTEIEFGEPIPENLEYAVSFSIPTWDLALGYAKRDPKLMGKMTRGYPRFFPQHSVQLLSAYFLANFGVDSESCRLFPSLNVALNCLEFLKSVIGPESTAHLGFKNFVFEEKRKAKGEQPRDFVIPIAAVLASGAEFEIVKDYWKLRGEIISSRLAAFINRYLETSVLKGHSIRAKLVDSLFIAKKKGHDAKALMRIRIANSYSEHFSLEELIVNPNKDVFLVSNGMSTIHTAREILTFLGA
	Ascomycota	Zygotorulaspora florentina	MKKCGKSRFFGFGDSTDIIELEKFLKEGKQRILAIFIETPSNPLLNMPNLKILRRLANAYGFFIVIDDTIGGINLRILAYADIICSSLTKLFSGASNVMGGPIVLNSKSSLYSCAREYFKSSKFEDLLWCEDAIVLENNSRDFRERTLRANRNATELLDKLLFLEEGKTFKKIYYPTISSKETFINYEAVRNKNGGYGCLFSLAFFEEGGAKAFYDSLDVFKGPSNGTDFTLACPYVQIVHPLELAEVSKFGAEPNLIRVSVGLEELEWLLKVFSNAIEAVKTRHLD
	Ascomycota	Zygotorulaspora florentina	MTDIGFGQPLPSDLEYAVSFGIPTWGSAIGYAEKDPKVLSAMATGYPRYFPQPPIQKLCNHFIEKFGHNGEICRPFPSFDSALKCFEYVKSVFGPESTAHLEVETVEFKNFAQKDSQETDNLVLTIAAVLASKDELEIIGKYWKLRGECVSSRLAASFNRFLDSASFASNQERLELETKLSLAILEGNEAKKLVRSRIVENHCKPFGLKKEDSDWEGVTDKNVHLVSSGMSSIFTARKLITFWEEKRASQCVSNFNEREVCNTAAIFGFPFKDTQVIMDTFGECKFFGFGDSRDVTELEKHLRESKQRILAVFVETPSNPLLNMPDLKELRRLADAYGFFVVIDDTIGGLNVDILPFADIVCTSLTKLFNGSSNVMGGSLILNPKSSLYLCACEYFKSG…
	Ascomycota	Zygotorulaspora mrakii	MITQTVGDSIPPNTNHAVSVCLPTWEATVGYEEGDAVIVKAMTTGYPRFFIHKSVKKLCEVLSEKYAKDNETCLCFPSYSVAKRCREYVGVKVSSLENRAALPSSKVRILQLATCKPMTQEEIKFKRECKIAVVFVDKAYFRLLKEFWQHTGEIISSRLAEYVLHELFVVEKSSISLSQPHASSVHDGKETETNQDVIRDEEAFIETRFGRNLDFSFADEAKILIKKRIASKVVEKPTEEQIREDDGNTNQDNYDDNDDDDNNNNDNSDVANDGFFVQATEELLLDDTRTNVAGSTREIASTIQPEQIETVTSFLTSAVAADDNRRSLEINPEADVFLFPSGMASIFTAHRLLLNLDSLRVHRSRFNSTTPNCSGTTSPTSQPNLIGYGPPYKKTVMFG…
	Ascomycota	Zygotorulaspora mrakii	MTEIDFGQPLPSNLEYAVSFGIPTWRTALGYVEKDPIVIEKMATGYPRYFPQPPIQKLCKYFVKKFGKNSEDCRPFPSLKEAEECLMFIKSVTGSESTAHLAVDTFKLADNESAKSGENNTLCIRIAAVLAAGDEFNHVKEYWKLRGECVSSRLADLLSKSFMETESFSSQVNHGLEERVLSAQSSGENAKILIKRRIADNHFNPFGSGKNSAALDVEKVDPEKVVYLVSSGMSSIFTARRFLTHWEESRASKYSSSHENTSKDQNTSVCNTAAIFGFPFKDTQVILRTFGTCKFYGFGDSRDIDSLKNYLDAPGNRILAVFIETPSNPLLNMPDLKKLRKLADKYGFFIVIDDTIGGLNVDVLGYADIICTSLTKLFNGSSNVMGGSVILNPQSSIYS…
	Ascomycota	ZygoSaccharomyces bisporus	MISTRVGESIPPNTKHAVSVCLPTWEATVGYEEAKPEIIESLTTGYPRFFIHKSIQRLCQVLTDKYAKENESCLCFPSYEVAKRCREYIVVKSSIEGNAPKVRILQLATSKPATPEEMKWKRECKVAVVFVDKQFWPLMKQYWQHSGEILSSRLAEYVLYELFIVEKSSKTRQSKESSEEVRGEEEFIEQRFGRNLDFSYADTAKSLIKRRIATKVVDGEAELHEERPNTTEQFVEHVVDAEDVAPDAALAIRPEPSHETSGERTSLHISPEKDVFLFPSGMASIFTAHRLLLQLDAQRVSRSRLGHSPTQSGISSPSKRPVIGYGPPYKKTVMFGFPYTDTLSILEKFNHTYFLGQGDSTAMEKLEQILHSGEQILAVFMEAPSNPLLKMGDLLKLRE…
	Ascomycota	ZygoSaccharomyces bisporus	MMEIDFGQPLPSNLEYAISFGIPTWDSAISYAGKDPKTLSRMATGYPRYFPQPAIQKLCEFFVIKYGRGSEGCRPFPSLNSAQKCLEYVRKIYGRESKAHLETETLIFGKKFNQKPEESAKLRVVIAAVIASDDEFEIVKEYWKLTGEGVSSRLAVFVTQFLGSVSVQLSDQAEARISLTIKKGEEAKRLIKQRVSDNHSKPFGLEAKDLSGSNIVLQPLKDVHLVSSGMAAIFTARKLLNFWEQSKTSKLMSNGDNSQNKEQPLPCVIFGFPFKDTQVIMEKFGSTKFYGFGDSRDLTELESFLERKQNILAVFVETPSNPLLNMPDLIKLKSLANKHGFFIIIDDTVGGLNVNVLPYADIICTSITKLFSGASNVMGGSLLLNPKSSLYHCAREYFV…
	Ascomycota	ZygoSaccharomyces bailii	MTEIDFGQPLPSDLEYAVSFGIPTWDSAISYAEKDPNTLSKMVTGYPRYFPQPAVQQLCSLFIEDYGRGSEGCRPFPSVKSATKCLEYVRSITGPASKAHLEVRKLEFETHTEIKTKESTKLVVNVAAVLASDDEFDIVKEYWKLTGEGVSSRQAAFVNTFWNNTNAALDDKIRSDIFLMVKEGEESKRLIKTRIVDNHTHPFGLEIRELAKNPMVLEPSKDVHLVSSGMAAIFTARKLLDFWEKNVTSNSTCPECACQRKQSCLPSSTVVIFGFPFKDTQVIMEKFGAMKFFGLGNSRDLIGLKDILLKGEQRILAIFVETPSNPLLNMPNLGELRKLADEFGFFIVIDDTIGGLNVNILPYADVVCTSITKLFSGTSNVMGGSVLLNPSSKLYSCAR…
	Ascomycota	ZygoSaccharomyces bailii	MISTRIGESIPPNTKHAVSVCLPTWEATVGYEEGKPEIINALTTGYPRFFIHKAIQRLCQVLTDKYAKENEACLCFPSYEVAKRCREYIVVKSSIDGNVPKVRILQLATSKPVTAEETKWKRECKVAVVFVDKQFWPLMKQYWQHSGEILSSRLAEYVLYELFIVEKSSKTRQNNLSSEEARDEEEYIEQRFGRNLDFSYADTAKSLIKRRIATKVVDGEAELHEERQSTTEQFVEHVVDAEEVAPGVALTIPAEPSHRTGETGGTLHVSPEEDVYLFPSGMASIFTAHRLLLQLDAQRVNRSRLGHTPTQSVISSPSQRAIVGYGPPYKKTVMFGFPYTDTLSILEKFNHTYFLGQGDSTSMDKLKEILHSGEQILAVFMEAPSNPLLKMGDLLELKE…
	Ascomycota	ZygoSaccharomyces kombuchaensis	MISTRVGESIPPNTRHAVSVCLPTWEDTVAYEEGKPEVIDALTTGYPRFFIHKAIQRLCQVLTDKYAKENETCLCFPSYEVAKRCREYIVMKSSKEGSVPKVRILQLATSKPSNREEAKWKRECKVAVVFVDKQCWPLMKQYWQHSGEILSSRMAEYVLYELFIVEKSSKTRQDKLSNEEVRDEEEYVEQRFGRNLDFSYADTAKSLIKRRIATKVVDGEAELHEDPPDTTEQFVEHVVDDGDVSPGVPLTTPAEPPHETDQTRNVLHVSPEKDVFLFPSGMASIFTAHRLLLQLDAQRVHRSRYGHTPTPTHGGTLSPSQREVMGYGPPYKKTVMFGFPYTDTLSILEKFNHTYFLGQGDSTSMDELTQILHSGEQILAVFMEAPSNPLLKMGDLLLL…
	Ascomycota	ZygoSaccharomyces kombuchaensis	MTDVEFGQPIPSNLEYAVSFSIPTWDLALGYAKKDPLLVSKMATGYPRFFPQPSVQRLSDYFVNKFGRASEGCRPFPSYNSALECLEFVKSVTGRESSAHLGVEKFIFEKDSKGEPEEQRKLVITITAVLASFDEFEVIKTYWKLRGEIVSSRLAASLNQYLEINSVSSKLAKDQFAARLLATKKRGDVAKNLIRRRIVDNHCKPFGLRRKNYNLEEITLNPEKDVYLVPSGMSTIFTARKILEFWEEMRTSEYDLNKDNSKEIKQIPACNTVAVFGFLFKNTQVIMKEFGECQFFGFGDSRDVIELKKNLDTSGQRILAVFVETPSNPLLNMPDLNALRRLADEYRFFIVVDDTIGGLNVDILAYADIVCTSLTKLFNGASNVMGGSLVLNPRSPLYS…
	Ascomycota	ZygoSaccharomyces kombuchaensis	MTEIDFGQPLPSNLEYAVSFGIPTWDSAIRYAGKDPKVLSKMVTGYPRYFPQPSIQKLSEFFVNRYGRGSEGCRPFPSLNSALKCFEFVRATSGLESKAHLEVETLVFENKSGQNPEESAKLVITIAAVLASDDELEIVKEYWKLTGEGVSSRLAVFVNEFLYSKTPALREGSEKVEARIFPMIREGEEAKRLIKGRIADNHCNPFRSRRKGSNEKNIVLKPFKDVHLVSSGMAAIFTARKLLAFWEKNNTSKVTLNEGSVQNKGQPLPSKTAVIFGFPFKDTQVIMGKFGSTQFFGLGDSRDLAELKSNLETSKQRVLAVFVETPSNPLLNMPDLAALRTLADVHGFFIVIDDTIGGLNVDILPYADIVCTSITKLFSGTSNVMGGSVLLNPKSSLYP…
	Ascomycota	ZygoSaccharomyces rouxii	MISTRVGESIPPNTKHAVSVCLPTWETTVGYEEGKPEVIESLTTGYPRFFIHKAIQRLCQVLQDKYAKENETCLCFPSYEVAKRCREYIAVKSVSMNNGRPAPKVRILQLATSKPVTPEEAKWKRESKVAVVFVDKQYWPLMKQYWQHAGEILSSRLAEYVLHELFIVEKSSKTRQDRESRVEVRDEEEFIEQRFGRNLDFSYADTAKSLIKRRIATKVVDGEADSHEEPPRATEQFVEHVVDAEDVTPGVASTIPAEPYHEPSSSATRTGLHVNPDKDVYLFPSGMASIFTAHRLLLHLDAQRVQRSRLGQHSTPSSSRQGSGIQSPLPRESIGYGEPYKKTVMFGFPYTDTLSILEKFNHTYFLGSGDSKAMEELKKILHSGEQILALFMEAPSNPL…
	Ascomycota	Aciculoconidium aculeatum	MPTQIPGTPIPNLPHAVSVTLPTWKATVAYEEGEPWIVNKMNSGYPRFFIHPIIKELASKLEAKYGRENEAVIVFPSYLIGKRCRAFIKQYLQSSVRLLQLDPGNEDSLDSTICAVFLQKPDFPLAKSYWQHSGEGISSRRAEYVLRQMFNKRAPTSSNKKSVSRPSTPEIEIKTIQTDHDAPDLEYNKFVEQKFGRVLDLKFAPQAKNALRRRICGKVDKSHNQEEEMEKLRRGKNLGETDVYLYPSGMATIFNAHYALSQIRQVKKSVCFGFPYVDTLNILKKFGPGVHFLGFGDDESLDELEIGLKNGKYDIMALFCECPSNPLLKTPNLGRIRKLANEYGFAVVVDETVGNFLNIHVLPYADIVCSSLTKVFSGDSNVMAGSLILNPSSCFYDSL…
	Ascomycota	Yamadazyma nakazawae	MIREKPTQVIGQSVPNIDHAVSVSLPTWEATVGYEEGEDWVVNKMSSGYPRFFVHPIIQTLAQRIEERYGRSDEKCMIYSSYTIAKRCREFIYSQSTTKPTVRVLQLSTPGPKHEEEKSTIIATNIGVIFFSPQTASTAKNYWQHSGEGISSRLAEYLLRTLFDDANKVAEHSIKFNPVNLGASKSELQAKKIQALSPGIHVRKPKKDENMQESDNHIEQKYGRVLDLKFGDAAKVALRKRIAGGFETNSKNSDIDSTAQGNEKHYNYEDVYLYQSGMAAIFNAHHALLQTNVPKKSVCFGFPYVDTLNILKKFGPGVHFLGLGDDASLEELEKNLESGEFEIIALFCECPSNPLLKTPNLPKIRELADKYKFAVVVDDTIGNIINVNVIYYADMVATS…
	Ascomycota	Peterozyma toletana	MHSNISQEIGAPIPNNTQHAVSVTLPTWEATVGYELGQDWVVKKMNSGYPRFFLHTQIQKLSHLLELSYGKDDEKSMIFPTYSVAKRCRNFLKSKSELTKCPVRILQLSTPGPSSVEEESTKIATNFSIIFFPSSEFPIAKSYWQHSGEGISSRMAEYILNELQPTLLKESVLRSKELATAKELEKKSRLRNQRRSSSLRTSATSITSINQEQEYSTFIEERFGRNLDLKFTNEARSLLKNRIAASINESAKDFPQFSNLVDVSDDDVYLFPSGMASIFNAHQLLLESFPEQGELYKSVCFGFPYVDTLNILKKWGAGVHFYGFGDDDSLIELELKLRSGELKIFSLFCECPSNPLLKTPNLAKIRELADEFGFSIVVDETVGNFLNIHVLPYLDVIAS…
	Ascomycota	Wickerhamiella cacticola	MTLRPSHKFGTPIPSNNPHAVSVEYPTWTDFEALVNGDKELAKQCPIGYPRFTVHPSILQLEKLFLKDKPSNLACSIFPTKEVADRCRQYVEKYGETQSFDLQLASTRLPSQFECAYVAVLYFPESALEAARQYWAIFGEGISSRHAEYFIKFGFEPEHTQEDPLNPEFAKKAKDEIAHRLSDITAVKIEDIYLFPTGMSAVFHAHLLFERLTLAVSQGFPAVLYGFAFKDTPKLLSRWGVGVKWYPNGTEDELDELEEYLQNNRISGFFCEVPSNPVLRTPNLERIKALSEEYNFLVAVDDTLGNMINVNALRYCDVTVTSLTKIFSGACDVMAGSLQISPFSSNTDLLKPAISELYQDNLWAEDAIVLNENSRDVVTRAQLTNRITEAILPIFQNSS…
	Ascomycota	Wickerhamiella cacticola	MIDLVPPKNVGEPIPKAEIHGVSVTLPTWEANVAYELGEEWVASKIKSGYPRFCVHWRIVELQTKLLEKYGHKNELCMIFGSFNAALRARDFVNKRAGNANGSANGSMGHHNIRIVRLCTRKTQESPVVARINVLFYPQDLQPIVKQYWQHTGEGVSSRLAEYFLCKSQGIFDFEQKYVEERFGRNLDLSFAEQAKMALRKRIANQISAHSIVVQPQHVYLYGSGMTAIFSAHMLFQRIANSRGQGYKTICFGFPYTDTLKILEKWGPGAQFYPFGNEQDIDDLEEKLKSGTRYAALFCEFPSNPLLNSPNLARLRKLADKYGFYIAIDNTVGNILNVDVMPYADLTMASLTKIFSGDANVMGGEITLNPRGHNFALLQSTLNEQYEDAFWAEDAIYLE…
	Ascomycota	Starmerella bombicola	MNALMDPPTEEGVSIPQNSLHAVSVSLPLWKDNIAYEEGEPTISQKIKSGYPRFKIHFKIEELAARIEKDFGRDGESAMIFSLNRAARRCRDFIKVREPNAATRVLQISCPTQSSDTLGAQVSVVFFPSEKVSVAKQYWQHTGEGVSSRMAQYFLEKLEEHQANDGALTPSSTNEEHSSVTQPQEIFVEERFGRYLSQTLAKEAKPVLKKRIAQEIARRGKVPVTADMVRLYPSGMTAIFSAYRIVMEAFQVELNELKAVCFGFPYTDTLKILQKWGPGAIFYPFGDDEGDLVKFESQLRKGEIRISSLFCEVPSNPLLNTPNLIKLRQLANEFKFVIVIDDTVGNMANVNTISYADICVSSLTKIFSGDCNVMAGNLVLNPLGPFFDKLKTTLESQFG…
	Ascomycota	Metschnikowia proteae	MAESTPSQIPGTPIPDNTPHAVSVTLPTWRATVAYEEGESWVADKMTSGYPRFFIHGIIQKLAAKIEGKYARAGEKCMIFVSYKVAKLCREFIKAKSDNPRAVRRLLQMAVSSPTTEFEKSYVTDCTITCVFMQQLDFPLAKQFWQHSGEGISSRAAEYALKELFENDKNSLRHRNRTRQELQAQNIRKKSPSISASIRTNLASQNEVADREFNTFIEEKFGRVLDLQFSGQAKIALKRRISGTAEQAIGAVIEDESVKRGENISENDVYLFPTGMSSIFNSHQAILATTDKPKKSVCFGFPYVDTLNILRKFGEGCIFYGHGDETSLDEFEKGLRSGEIEINGLFCECPSNPLLTTPNLKRIRALADEFNFPVVVDETVGNFLNISVFQYADIVVSSL…
	Ascomycota	Candida ascalaphidarum	MPTQEIGAAIPNANHAVSVSLPTFEAAVAYEEGADWVVKKMETGYPRFFIHMSVRQLCTQIEQLYGREGEKCMVFGGYAAAKRCRAFLKQYSKLEHVTARVLQLSTPGPKNESEESSVIETTFGIIFYPASEFPVVKSYWQHSGEGVSSRQAEYILKVLFDQAEGTAAAGARYGPRKQELQAQRIQKKSPSIHSAANPEEEIDSEGYGYIEQKFGRVLDFKFAGGAKDALRRRICGKVDSDTANNDNTSTLCESDVYLYPSGMASIFHAHNLLLELTPEPKKSVCFGFPYVDTLNILKKFGPGVHFLGMGDDEALDFLEEKLDSGEYKILALFCECPSNPLLKTPDVSRIWNLAQKHDFAVVIDDTVGNFTNIRVLRFADMVCTSLTKVFSGEGNVMAG…
	Ascomycota	Candida schatavii	MHYAVFATSPAHKYDAYRRRRNKRSVILLKMPLISIFCSHARTHLPTMPSQEIGVPIPENTPHAVSVTLPTWEATVGYEEGEDWVVSKMTSGYPRFFIHSLIQKLAEGIEAKYGRDGERCMIFPTYNVAKRCREFIKDKSENKPLVRVLQLSTRAPANEAERSTVIEANIGVVFFPAAEYQLSKNYWQHLGEGISSRMLEYLVKELLELDPLSEELSLGTLLHQQGALPHTRVKSVQQAVEDSRRNAGIKAELQAKAIQNRLPSITSNSSEVANAAAAGASGATENDVESLAFIEQKYGRVLDLKFAQQAKVALRRRISGKADKSHNQEEEMEKASRGKYLSETDVYLYPTGMASIFNAHHALLQVLEPKKSVCFGFPYVDTLNILRKFGPGVHFLGFG…
	Ascomycota	Saccharomycopsis capsularis	MYVASQTVGEPIPNNTEHAVSVTLPTWEAIVGYEEGDQNIVSRMKTGYPRFFIHNSVKEFVSYLLKEYGRLNKEDLLVYPSYAVAKRCKKYMISRIEKLEPKEDKDYKKIRIVKLSTIGPKSETERNYRVQLAVGLVFFPPKYFKYCKEFWQHSGEGISSRLAEYLLHEFRLEKLLKQKQQSGLDSLDDEDKIFVEEKFGRNLNFTESDNANLIIRKRIINQVQENNTGNPDLKIGDEGDVYLYPSGMSSIYHAHNIWLESLPNHKTVVFGFPYVDTLNITSKFGPGLIHLGHGSDEELDLLSSQLASGEKILGIIAECPSNPLLKTPNLQKLRSLADKYDFPVIIDETIGNCINLNVYPYADVVCSSLTKIFSGDSNVMGGSIVLNQGSKYYNIMKSW…
	Ascomycota	Clavispora lusitaniae	MTLTGPSQDVGAPIPNNTEHAISVTLPTWEATVGYEEGQEWVVSQMKSGYPRFFIHQVIQELSKSIEAKYARNVERCMVFPSYNIAKRCREFIKQKSDNPLAIRRVLQLSTPPPATEEEKLRKIESTIGIVFFPPEEFPLAKQYWQHSGEGISSRMAEYVLKELFENAKKDPLRLKGRSKQELQAEQIKRKSPSITASMRSNSQLQNEEVETEFNNFIEQKYGRVLDLMFAEQAKLALRRRISGQAEKSEAQVSANLGKRGSHISESEVYLYPTGMAAIFNAHQALLGTYDPPKKSVCFGFPYVDTLNILRKFGPGCFFLGFGDDASLDDMERQLESGEMDIMGLFCECPSNPLLKTPNLKRIRELADKFNFAVVVDETVGNLLNISVLPYADMVVSSL…
	Ascomycota	Ogataea populiabae	MQHPVSQLIGATIPNNTEHAVSVTLPTWEATVGYEEGQDWVVNKIQSGYPRFFVHSKIQELSKLLELSYARDNERCMIFPTYEVAKRCREFIKSKSSLPRCNVRILQLSTPAPKKEEESSYRVEAGIAVVFFTSSEYPLAKNYWQHTGEGISSRLSEYFLSEMKDKLQMAASKRETSKSLSERGSGRSSRSSRASRSSVSSTLQNNQEPATFIEERFGRNLDLRFAKEAKKILKERISSSILPTLSSDNVYLYPSGMASIFNAHRVILGTSPLKDEKSVCFGFPYVDTLNILKKWGAGVHFYGFGDDESLDELEDRLIKGEKIMSLFCEFPSNPLLKTPDLIRIKDLSDKYGFAIVVDDTVGNVTNVLVLPYCDMVTSSLTKVFSGDSNVMAGSIVLNP…
	Ascomycota	Wickerhamomyces anomalus	MLAIPSQEIGQPIPNNTPHAVSVTLPTWEATVGYEEGQEWVTSKMNSGYPRFFIHGKIQELCKLVEGKFGRENEKAFIFPSYNVAKRCREFVKEKSVNNPSVRILQLTTQPPKTKEEESYRKEAKIAVVFIPKEESPLAKNYWQHSGEGISSRLGEYVLQELQIAENNLQEDKDKEYKLFIEERFGRNLNLSFVNEAKQALKRRIAGTLRENDEDLKIEVQRSVSEDDIFLYPSGMASIFNAHQAILKTLPNEKSVCFGFPYVDTLNILKKFGPGVHFYGFGDDDSLNELEQQLEKGLKILGFFCECPSNPLLRTPNLIKIRELANKFKFPVIVDETVGNFLNIDVLPYTDIVVSSLTKVFSGDSNVMAGSLVLNPSSPFYNEFKNYFENNYEDLFWAE…
	Ascomycota	Metschnikowia continentalis	MCHSVIGATPIGTPPHFYRQPYIMAEHNPSQEPGAPIPENTPHAVSVTLPTWKATVAYEEGESWVADKMTSGYPRFFIHGIIQKLASKLEEKYARSGEKCMIFVSYKVAKLCREFIKAKSDNPKAVRRLLQLAVSSPATEFEKSSVTDCTIACVFMQSLDFPLAKQFWQHSGEGISSRAAEYALKELFENDRNSLRHQNRTRQELQAQNIRKKSPSITASIRSNLTSQNEAADREFNTFIEEKFGRVLDLQFSSQAKIALKRRISGTAEQAIGAVIEDETVKRGENISENDVYLFPTGMSSIFNSHQSILAISDKPKKSVCFGFPYVDTLNILRKFGEGCIFYGHGDEASLDEMEKGLESGEIEINGLFCECPSNPLLTTPNLKRIRALADKFNFPVVV…
	Ascomycota	Lachancea mirantina	MISTRVGESIPPNTKHAVSVCLPTWRDTVGYEESDPSVVEKMTTGYPRFFIHKSIQKLCDVLAEKYAKLDEKCLVFPSYEVAKRCREYVKIKAEQTSRIRILQLSTPEPASEEERTYKHACKIAVLFFAPENWPLVKQYWQHSGEITSSRMAEYILQEFSVVEKNAPKTHLSRLNSAAQSESTNSELQKDEEEYIEQRFGRNLDFSYGDKAKLLVKKRIAQKVVDVDENDQSDRNGDSSTTSTNAGSTPLTADSSTVPAEPIEQDVQDLSISHTPDGLQIDAEKDVFLFPSGMASIFTSHRLLLSLDSRRVFRRQSGNAEGTGYASSHSSSTQVVGYGPPYKKTVLFGFPYTDTLSILRKFNHTHFLGTGDLEAMNELKQILHSGEQILAVFLETPSNP…
	Ascomycota	Lachancea mirantina	MTEVEFGQPLPSNLDYAVSFGIPTWESAVKYVEKDPYFVSKMKTGYPRYFPQPAIQTLCGHFIKKYGRNSVNCRPFPSLKCARDCLDHVKAKNGSKSKAYLASETFHLRDSSQNDSSQLTFTIAVVFAPDDEIEVVKEYWKLTGECVSSRLAAFINQCLEDVGSESSPYHLKRPEIALLKERGEDAKLQVKKRIADNHTKQLSGKKIAIDPLKDVFLVSSGMSSIFNTRKLLTSWESNKTSETSCYTAGVFGFPFKDTKVIMEKFGECLFFGFGDSRDVKQLKNYLEKGDNRILAIYLETPSNPMLNVPDLQNLRKLADDNEFFIIIDDTIGGLNINVLPYADIVCTSLTKLFSGSSNVMGGSILLNPQSKIYPFARTYFESTEFEELLWLQDAIVLEE…
	Ascomycota	Lachancea kluyveri	MISTKVGESIPPNTKHAVSVCLPTWEATVGYEESDPDVVTKMTTGYPRFFIHKSIQKLCNVLIEKYAKEGETCLVFPSYNVAKRCREYIKVKADIVPPPRIRILQLSTSRPSNDEERTWKRECKIAIVFVNQQFWPLLKQYWQHTGEIISSRLAEYVLHELFIVEKKTVNKSKMNDTANEDSAEELKGEEDFIETRFGRNLDFTFADRAKLLIKRRIARKVVDVEDDETETSARNQAVPSQTAESTNQDINNGEQVQGGEVNAAQLTTAQSIIPPEHIDEEEFEQINISSPDLVREAVTTAPHLDPEWDVFLFPSGMASIFTAHRLLLKLDSLRVNRTRQSANATSTANSGYASPNQGSASVVGYGPPYKKTVMFGFPYTDTLSILSKFNHTHFLGMGD…
	Ascomycota	Ambrosiozyma kashinagacola	MPQTVSQDIGAPIPNNTDHAVSVTLPTWEATVGYEEGQDWVVNKMHSGYPRFFVHSKIQELCKLIEANYARDDEKSFIFPTYNVAKRCREFIKAKSTLTNCPVRIFQLSSPAPKDESEASFTIESHIAVVFFPSSEYSIAKNYWQHSGEGISSRLGEYFLNAMRDKLSSDIKEKPNPRSSRSSVSSRRGSGRSSNSRFSHSSVAANSTEFSTFIEERFGRNLDVRYAKEAKVLLKKRLAEACEDGVVADDVYLYPSGMASIFNAHQIILHVMDSAKTAKSVCFGFPYVDTLNILKKWGAGVHFYGFGDDKSLDDLEARLEGGEKILSLFCECPSNPLLVTPDLIRIKKLSDKYDFAVVVDDTVGNTSNIDVLPYCDISVSSLTKIFSGDSNVMAGCLVL…
	Ascomycota	Candida hispaniensis	MILVPPTEIGCPIPDNTPHAVSVTLPTWEATVGYEEGQEWVVKKMSSGYPRFVVHYQIAELCEWATKVYGRPGEMCWAFPSYNVAQRCRDFVKAQSQTNAKIRIVQLTTPTDPLEANKIRAVIVFVFLPQDLKSVAKQYWQHTGEGISSRLGEYCLEQFSVLQKRPKESYKDFHVIGKPQEDKSDPIVSDDKMAKGKEVSNYLEERFGRNLDLGFVNDAKEALKRRIADQIHEGDPDDVYLYLTGMTSIFSAHQALLELHPDRKSICFGFPYVDSLNVLRKWGPGVHFLGNGEVEDLKEVERLAATEKILAVFCEVPSNPLLKTPDLKSLRELADKYGFAIVVDDTVGNLLNIDVHKYADIVASSLTKVFSGDSNVMGGSIVLSKFSKMYTTLKEIFAK…
	Ascomycota	Candida pyralidae	MPSQEIGMPIPNIPHAVSVTLPTWEATVGYEEGESWVVNKMHSGYPRFFIHLAIKALAKKIEEKYGRQNESAMVFPTYKVAKRCREFIKSQDPEHHNIRILQLSTPSPKNEDERSTKVECTIGVVLLPSHLFPLAKNYWQHSGEGVSSRMGEFLLREIFGEDDFGSISRASGRLKQELQAQKIQLKSPSLSSSFSSAANSAEKVIEKEYNTFIEQKFGRVLDLKFAQQAKVALRRRICGKVDKSHNQEEEMEKSKRGKNLSETDVYLFPTGMASIFFAHQALLNVWDTPKKSVCFGFPYVDTLNILKKFGPGVHFLGLGDDKSLDELENGLASGAIDIMALFCECPSNPLLKTPNLKRIRLLADKYGFAVVVDETVGNFLNIHVLPYADIVASSLTKVF…
	Ascomycota	Blastobotrys peoriensis	MEARWKWMEVEKEWLNNGKRIVALVWLRYSLARLLTRFFIHKSVQALCRKLETAYGREGETALVFPSHKVAARCRDFIKKFGSEPNAIRIVRLSTPILDNADDVNAKIQAHIAVLFFPHDQFKHAKAYWQHAGEIVSSRMADFCLARLNTTPGRSPALGAQAASPRQGPQGAQTSKGPELPEESRFVEERYGRNLDLSFADEAKVALRRRIGSKVNESAAGALTVSEDDVLLFPTGMNSIFFAHRLLLAARGTEYKSVCFGFPYVDTRNILSKFGPGVHFYGNGEEEDLDELEKRLEGGEKILGLFCEFPSNPLLKSANMKRIRALADKYDFAVIVDETVGNVLNVNLLPYSDIVVSSLTKVFSGDSNVMGGSAVVNPKSRYYDLLKETIKTEFEDLFW…
	Ascomycota	Tetrapisispora blattae	MSSAIEEESVQNRLTRILREKYAREGENCMVFPSYNSAKRCREYVRYLIARNRSLDNESSQVSKRLRILQLATPKPMNNVESRTKKECKIATLFFDQSYLPLVKDYSNMSGEIISILMATYVLKELFLVEHSSSINRDIHSDTIPIPNMIDTNSNVHISHQDDYLQDRYGRHNDLSMANHDTARIKRRLALQPKNCPILEDNHSNTTTLVDSSSNENYANTSPSLERQDILNTLLLSPEDMIFNSSNSLLDPMTLNDFETSLDQLTMSSIVPAEPIDGTFDIEFNNSSNPRTGTAPATTTNNNNNNNNNTNLNCPPVNISNRFRANPNTDIYLFPNGKNAIFATHRFLIDLDYKRIQRLRYTNSSSPINNGNLENNILINNTNNTTNTITSTTTLTTII…
	Ascomycota	Metschnikowia kipukae	MAEANPSQVPGTPIPHNTPHAVSVTLPTWRATVAYEEGESWVADKMTSGYPRFFIHSIIQKLAGKIEDKYGRSGEKCMIFVSYKVAKLCREFIRAKSDNPRATRRLLQLAVSKPTEFENSSATDCTIACVIMQELDFPLAKQFWQHSGEGISSRAAEYALKELFESDKHSLRHRNRTRQEIQAQSIRKKSPSITASIRTNLASQNEVADREFNTFIEEKFGRVLNLQFSSQAKIALKRRISGKAEQAIDSVIVDESVKRGENISENDVYLYPTGMSAIFNSHQAIMATAEKPRKSVCFGFPYVDTLNILRKFGEGCIFLGHGDEASLDQLEKGLESGELEIIGFFCECPSNPLLTTPNLKRVRDLANRFKFPVVIDETVGNFLNISVFPYADIVVSSLT…
	Ascomycota	Dekkera bruxellensis	MQQTHPSQSIGAPIPNNTPHAVSVTLPTWEATVGYEQGQDWVVKKMQSGYPRFFIHAKIKELGELLEKTYAREGEKCMIYPTYKVAKRCRAFMKAKTQLPKLKVRILQLSTPPPKNAEEASFRVEADIAVVFFPASEFPLAKQYWQHAGEGISSREAEYFLSEMKEKLVNDIRYKKSHRNGGNMGSRKLSPHPYTGTGDRSARSSGSSGRHSTINKPLASNPEFVSFIEERFGRNLDLSFAREAKRLLRERIAGQELAEYASSDLVYMFPTGMASIFNAHELVLHALSEKKDLKSVCFGFPYVDTLNILKKWGAGVHFYGFGDDESLDELEKLLKAGERILALFCECPSNPMLTTPDLKRIHALAATYDFAVVVDDTVGNPSNIAALPYADVVVSSLTK…
	Ascomycota	Yarrowia bubula	MGFSILPPTEVGCPIPENTPHAVSVTLPTWRATVAYEEGEDWVVQKMSSGYPRFFVHSRIQELCAWAEARYGRSGENAWVFPTFAIAKRCRDFVLAKSDAKKVRIMQLTTPHDEHGGHVTIVFVFVPVALKSVCKQYWQHTGEGISSRLGEYCLEEFSVIPKTDGHVKDYSAFHGSKFEEKASKPKTESAEMQTFVEERFGRNLDAKFASEAKEALRKRISSQIQHCSVQDVYLYPTGMTAIFSAHRAMLEISGDLKSICFGFPYVDTLNILRKFGPGVHFLGNGEDADVDEVERLCKEEKILALFCEVPSNPLLKTPDLKRLRVLADKYNFAIIVDDTVGNMLNIDVHEYADVVASSLTKVFSGDSNVMGGCVVLNSKSQWYGKFQEVLSHQYEDTVW…
	Ascomycota	Trigonopsis vinaria	MVFPSLRVAHQCRDFMLDRSSTSPAPAIRVVEISHLPSDALQFGLGLVFFPEAEFTYAKQFWQHSGDITSSRLAEYALRALFPNHTDTGKKEEEVKLPRSNRHYSKKRQETKPVTETPDEEIDSYLNERLGRNLDASFSNAAKVAMARRIALKTQENCNEIAPFSMKVSEEDVLFFPTGMSAIFNAHRYALELKGPKKSVCYGFPYTDTLKILEKFGPGAFFLGFGDDGDMKKLEDLLEGGEDILAVFSEFPSNPLLKSPDLLKLRKLADKYGFLIVIDDTIGNISNIAALPFADMVASSLTKVFSGDSNVMGGSLVLNSAGPFYKELKAVVSSKYEDNLFAEDAIFLERNSRDFIDRSHRININTEAVCDVLSKSGKGRLKRADLRQTLTLN
	Ascomycota	Saturnispora zaruensis	MPRFASPSQDIGTPIPNNTPHAVSVTLPTWEATVGYEEGEAWVVDRMNSGYPRFFIHSQIQALQKLLEASYGRETERCMIFPSYIVAKRARAFIKEKSLNKPAVRILQLSSPKPANNEEASYRIECNISVVFFPATEASLAKQYWQHSGEGISSRLGEYFLVEMKDKLNTTAAKNPTPPRVSRASRSTRSSVSGRGSNNNKDESDTFIEERFGRNLDLRYVNDAKMILKERLASQIKDVDANDIYLFPTGMSAIFNAHRYVLNTIGESESNIKNEEGEILLKKEEKSVCFGFPYVDTLNILRKWGAGVHFYGFGDDTSLDDLEKRLENGEQILSLFCEFPSNPLLSTPDLIRIYELSKKHKFIVVVDDTVANSCNVEILRYCDIVVSSLTKIFSGDSNV…
	Ascomycota	Lachancea waltii	MTELSFGIPLPENLEYAVSYSIPTWDLAVGYAEKDPDVINRMFTGYPRYFPQPAIQKLCAHFIKKLGRESESCRPFPSKKSALRCLQHLQSVSGTDSKAHVETETIVIEGCFTSDTKGLVRHEITIAAVFASGDEFEIVKEYWKLTGECVSSRLATFFNQLLTNKDEITQEIVAKVISTLQEGEAAKEAIKKRIAKNHCDPFGLGRKIPTVRGQIIDTKRDVQLVSTGMSAIFTARNVLAFWEERRSFENASTLEKSLNEQNEAKCDTVAILGLPFKDTRVLMETFGTCQFFGISDSRGIAELQNCLSSRKNRFLAVFVETPSNPLLNVPDLDKLRKLADEYGFFIVIDDTIGGLNVDILPYADIVCTSLTKLFSGTSNVMGGSVLLNPDSSLYPYAQE…
	Ascomycota	Lachancea waltii	MKTPMISTIVGESIPPNTKHAVSVCLPTWKSTIGYEEGDPEVVNSMQTGYPRFFIHKSIKQLCDSLAAKFAKDEETCLVFPSYQTAKRCREYVKVKSEGSPRIRILQLATPPPASEEEQAWRHECKIAVVFAPKICYSLLKQYWQHTGEIVSSRMAEYVLQELAEVEKREISRKNPAPITSSVPANADREGTEADIKDEEDFIEKRFGRNLDFSYADKAKLLIKRRIARKVVDVEEDETTQMQDLTIESTVDQERVPLTADDSSVPAEPIHQESSGVAVALVEERINTNAERDVFLFPSGMASIFTAHRLLLSLDAKRVLRRQSATNERSGSAYTSPAAGSADVVGYGPPYKKTVMFGFPYTDTLSILRKFNHTHFLGDGDEKSMEQLKEILHSGEQIL…
	Ascomycota	Candida heveicola	MLQAPSQEVGTSIPNNTAHAISVTLPTWEATVGYEEGQEWVTSKMTMGYPRFYIHQIIQNLGKAIEAKYGRDGERCMIFPSYNTAKRCREFIKQNTETPNILVRVLRLRTPAPANDFEKSSVVESEIGIVLFPASEFPLAKQYWQHSGEGISSRMGEYVLKELFDNEGKEQARVRSRNKQELQAQSIQKKSPSITASMRSDSMGQNEEAEKEFNTFIEQKYGRVLDLKFAKEAKLALRRRICGKADKSHNQEEEMDKARRGKFLSETDVYLYPTGMASIFNAHQAVLAVEESPKKSVCFGFPYVDTLNILRKFGPGCYFLGNGDDESLDTLEADLKSGETQISALFCECPSNPLLKTPDLHRIKALSEKYNFLVVVDETVGNFLNISVLPYADMVVSSL…
	Ascomycota	Candida mycetangii	MLNPSQAIGDPIPNNTPHAVSVTLPTWDANVAYEEGQEWVVSKMSSGYPRFFIHSKIQELCALVEEKFGREGERAFVFASYNTAKKCREFVKEKAQSKIANIRILQLSTPAPKKDEEKMYRAEAHVAAVFVPECEFGVAKQFWQHAGEGISSRLGEYVLQELQIVHNDLTEDKDKEYKVFIEERFGRNMNLSKAEEAKTAMRRRICGLIGDEDQENLAERKIKEDDVFLYPTGMAAIFNAHQACLGSLPNEKSICFGFPYVDTLNILKKFGPGVHFYGFGDDDSVVDLEKRLESGEKIMALFCECPSNPMLKTPPLKKIRELSIKYKFAVVVDETVGNFLNIDVMPYSDIVVASLTKVFSGDSNVMGGSLVLNPDSQFYTQFRAYFKQNFEDIFWAEDA…
	Ascomycota	Cephaloascus fragrans	MESISQEVGAPIPNNTPHAVSVTLPTWEATVAYEEAQDWVVTKMTSGYPRFFIHSNIQELAVFIEKRYGREGERVMVFPSSKVAKKCRAFIKQHTLLSSCSVRILQLSTPAPENASQASSKVEASIAAVFFPSSEFGIAKQFWQHSGEGISSRMGEYVLRELKEIDKDRKQKSPTPTHQTHYKTSAISKQELQQQQLQQRSQSNDRSFSVSSTAENERESSTYVEEKFGRNLDLSFSNEAKIALRRRISGSIGDVDESLSEAQHRASYLSEKDVYLYPSGMASIFEAHQALLATFENEKSVCFGFPYVDTLNILKKFGPGVYFYGFGDDESLDELEKKLKEGTKVLGLFCECPSNPLLKTPDLKRIRKLADEYKFAVVVDETVGNFLNIHVLPFSDIVV…
	Ascomycota	Komagataella populi	MISQKIGDSIPNNTAHAVSVTLPTWEATVGYEEGEDWVVGRMYTGYPRFFIHQEIKLLCKLLEDCYGRESERCLIFPTYNVAKRCREFIKRYTMLDQVNVRILQLSTPSPRNEDESTYRLETHISIAFFPASEFSVAKQYWQHSGEGISSRMGEYCLHELKYLAEGIEDDKANSPDNNQIRQRSRKSRSSRSSIIDPSNSTNEYSTFIEERFGRNLDMRFHNEAKSLLKRRIAGKIGESKDEGSASTERATISKLSQDDVYLYPSGMTSIFNAYLAVLSIGHADRKSACFGFPYVDTLNVLKKFGPGVYFYGFGDDSSLDELEQQLASGLTISSLFCECPSNPLLKTPDLQRIKFLAQRYDFFVVVDETIGNFLNIHVLPYADMVVSSLTKVFSGASNV…
	Ascomycota	Ambrosiozyma vanderkliftii	MITQEDKIRKLHITPSSNNHTDTTPASMPQSVSQDIGAPIPNNTEHAVSVTLPTWEATVGYEEGQDWVVNKMNSGYPRFFIHSKIQELCKLIEANYARDNEKSFIFPTYNVAKRCREFIKAKTTLPSCPVRIFQLSSPAPKDEEEASFRIEANIAVVFFPSSEYTLAKNYWQHSGEGISSRLGEYFLNEMKDKLSADIKGKSTPNARTASSSRRGSGRSSTSRNSRSSHSSVLNNNTEFSTFIEERFGRNLDVRYAKEAKKLLKERVAHASGHDTAADDVYLFPSGMASIFNAHQIFLRSLDGAKEQKSVCFGFPYVDTLNILRKWGAGVHFYGFGDAASLVALEERLKSGEKLLSLFCECPSNPLLKTPDLIKIKELSDKYGFAIAIDDTVGASNIDV…
	Ascomycota	Cyberlindnera americana	MIVPSQEIGDPIPNNTPHAVSVTLPTWAATVGYEEGKAWVVEKMHSGYPRFFIHEKIQELCSLVEQKFGREGEKAFIFPSYNAAKRCREFVKEKATAKLPSLRILQLSTPAPKKEEEKTYRAEAHIAVVFVPSDQFSVAKQYWQHAGEGISSRLGEYVLQELQIVHNDLTEDKDKEYKVFIEERFGRNLNLSFANEAKLAMRKRISGSIGDEDKENLADRPVHEDDVYLYPTGMAAIFHAHQALLKTYPNEKSVCFGFPYVDTLNILKKFGPGVHFYGFGDDDSLNDLEKRLEEGETILSLFCECPSNPLLKTPNLKRIHELSIKYKFAVVVDETVGNFLNIDVLPYTDIVVSSLTKVFSGDSNVMGGSLVLNRDSQFYVDLKKYFAENYDDTFWAEDA…
	Ascomycota	Ogataea nonfermentans	MPVSQSIGAPIPNNTEHAVSVTLPTWEATVGYEEGQDWVVKRMHSGYPRFFVHSKVQELCRLLEANYAKENERCMIFPTYQVAKRCREFIKTKTHLENCLIRILQLNTAPPKDDEERSSKIEASIAAVFFPGTEYSLAKNYWQHAGEGISSRLGEYFLNEMGEKLEATASKERKMGLSKSSSGRNSRSSRSSRSSVSSIQNNNQESSTFIEERFGRNLDLRFADEAKRILRHRIASQMSPKLADDDIYLCSSGMASIFKAHQVILNTMENKNEKSVCFGFPYVDTLNILKKWGAGVHFYGFGDDDSLDDLEKRLTNGEKILSLFCECPSNPLLKTPDLIRIKKLADKFGFAIVVDDTVGNMTNIAILEFADMITSSLTKVFSGDSNVMAGSIALNPDSH…
	Ascomycota	Lachancea fermentati	MISTKVGESIPPNTKHAVSVCLPTWSATIGYEEGDSDVVDKMTTGYPRFFIHKSIQKLCSVLVEKYAKEGETCLVFPSYEVAKRCREFVKVKGEGSPRLRILQLSTQRPATEEEKAWRHECKIAVVFVSPQYWPLVKQYWQHSGEIISSRMAEYVLQELTAVEKKEKGRASRLNPSYAQEGSAEEIKDEEEFIEKRFGRNLDFSYADKAKQLIKRRIARKVVDVDEDEAQAPEQALNDAATEEEATPVTTERSTVPAEPIDQVNESTPPPQHRESLQVDAERDVFLFPSGMASIFTAHRVLLALDSKRVRRRQTGGGESSGYSSPNSGAANLVGYGAPYKKTVMFGFPYTDTLSILRKFNHTHFLGMGDDAAMEELKQILHSGEQILAVFMETPSNPLL…
	Ascomycota	Lachancea fermentati	MTEIAFGQPLPSGLQFAVSFGIPTWDLAIGYVEKRPEVVTKMATGYPRYFPQPEVQKLCDYFIKKYAQGSESCRPFPSYRLACKCLDYVKSIRGSQISAHLETESFILKSDEKTSTENPAEVKITIAAILAMDDEMEIVKEFWKLRGECVSSRLAATVNRLLDVMDPASINAHRELEADIIFAKKEGEEAKKIIRKRVAENHCQPFGIQSRTLKNDRLTLTPDKDVYLVSSGMSSIFAARDLLSYWERTKVGSSSLDEDNIMKNGNKTLCETAAVFGFPFKDTKVIMENFGTCKFFGHGNSKDVTELKKYLETDGQRILGVFVETPSNPLLNMPDLRALRKLADQYGFFVVVDDTIGGLNVDILPYADVVCTSLTKLFSGTSNVMGGSIILNPGSRLYS…
	Ascomycota	Kluyveromyces lactis	MKISTEVGDSIPPNTKHAVSVCLPTWEATVGYEEGESWVVEKMTTGYPRFFIHKSIQRLCNVLKEKYAKQDETCLVFPSYEVAKRCREFCKVKNKDTLRNKIRILQLATSKPLNKEEESWRRECKIAVVFAKSELYPLLKQYWQHSGEIISSRLAEYVLDELFEVENKDGKMVAKQGEEFVERRFGRSLDFSYANRAKLLIKRRIARKVVDVEEDDEQPTQTNDANSVNHNSLTRVNVIHEEQDGTSTFDHTADSSAEDIVRVQFLGADDDDDDGNFVDMDQNSTIPAEPFDEVEFEQINISPPSPERERTDPISLTDVIESQNVSSSIHLNPERDVFLFPSGMASIFTAHRLLLELDSKRVKRNNVNTSANTPIGYGGAYKKTVMFGFPYTDTLSILR…
	Ascomycota	Citeromyces matritensis	MSSGYPRFFIHSAIQKLAFLLEKTYGREEERCMIFPSYKVAKSCREFIKDKTTLKSCPMRILQLSTIPPKTADEESYRIEANIAAVFFPGSEFSVAKQFWQHSGQGISSRMGEYCFEELQLADEAIAREMEKKHDRKNTRRVSRHSSINEPSTIPLREESAFIEERFGRNLDLRFHSQAKSLLKKRIAGTMDDTSSNRRVDPEDVYLYPSGMASIFNSHQALLSVMESRNEKSVCFGFPYVDTLNILKKWGPGVHFYGFGDDQSLDELESKLESGLKIMALFCECPSNPLLKTPDLFRIKALATKFNFAVVVDETVGNFLNIHVLPLADIVVSSLTKVFSGDSNVMAGSLVLNKDSHLYPTLKEYFNENYEDLFWSQDAIYLERNSRDFQVRSDKININ…
	Ascomycota	Citeromyces matritensis	MHSYTSHTHTHNMPDKVLQKVGAPIPNYTPHAVSVTLPTWEATVGYEEGQAWVVNAMSSGYPRFFIHSAIQKLAFLLEKTYGREEERCMIFPSYKVAKSCREFIKDKTTRKSCPMRILQLSTIPPKTADEESYRIEANIAAVFFPGSEFSVAKQFWQHSGQGISSRMGEYCFEELQLADEAIAREMEKKHDRKNTRRVSRHSSINEPSTIPLREESAFIEERFGRNLDLRFHSQAKSLLKKRIAGTMDDTSSKRSVDPEDVYLYPSGMASIFNSHQALLSVMESRNEKSVCFGFPYVDTLNILKKWGPGVHFYGFGDDQSLDELQSKLDSGLKIMALFCECPSNPLLKTPDLFRIKALATKFNFAVVVDETVGNFLNIHVLPLADIVVSSLTKVFSGDS…
	Ascomycota	Ashbya aceri	MIAREIGESIPPNTRHAISVSLPTWDATVGYEEGRPEVVKRMETGYPRFYLHKQIQRLATVLEEKYAKEGEACMILPSYAVAKRCREFMQVQATAGGRVPRVRILQLATAKPQSVAERAWRRESRIAVVFFPREEYGAAKRYWQHTGEVVSSRQAEYVLHELFELERAQRQRGVQEETDEVIRDEEDFIEQRYGRNLDFSYADRAKELIRRRIAKHLVDVQEDAAAAEPESAVEFVAVDRAHEDTTAAAEDAEAATVHAEPIEPVELGGAEEARTAVRDAASAVDPEKDVYLFPSGMAALFCAHRLLLQLDAVRVNRTRQEDASPSGYASPHSPNGALVGYGPPYKKTVMFGFPYTDTLSILRAFNHTHFLGSGDHKAMEQLEDILHSGEPILAVFIET…
	Ascomycota	Candida gorgasii	MMRLIDGPNHIPGLSQCEMTNMVSQHIGETIPNNNQHGVSVTLPTWEATVGYEEGEDWVVSKMSSGYPRFFIHSVIQKLMAAVENKYGRTGEKCMIFPSYNVAKRCRKFIESNGGTGRVLQLTSARPKTDLEKSTIVETRIGVIFFDPKYARLAKDYWQHSGETISSRMAEYLLPQLFPGTENIPVTGDRISALQAQKIQQKSPSLKQFKRNKDEDEDFEVHIDQKYGRVLDLKFADAAKVALRRRIITNVSNVNKNSVEFDLDRIKEDKSKAKIFHEDDVYLFPTGMAAIFQCHQALLDRFEPKKSVCFGFPYVDTLNILRKFGPGVHFLGHGDDESLDELEKNLELGEWQILALFCECPSNPLLKTPNLRRIKQLSDKYDFSVVVDDTVGNLININT…
	Ascomycota	Debaryomyces maramus	MKNDNPSQEIGVPIPQNTPHAVSVTLPTWEATVGYEEGDDWVVNKMNSGYPRFFIHSVIQELAKNIEAKYGREGERCMIFPSYNVAKRCREFVKTKSEKENIVVRILQLSTPAPADESEKSSIIESNIGVIFFPASEFPLAKNYWQHSGEGISSRMGEYVLRELFQKEKKTNVHRGSHMKQELQAQRIQQRSPSLSKSLQSPSFSSNDETEKEFNTFIEQKYGRVLDLKFSDQAKIALRRRICGKVDKSHNQEEEMIKARRGKNLSETDVYLYPSGMAAIFNAHHALLQIAETPQKSVCFGFPYVDTLNILKKFGPGVHFFGLGDDESLSNMEDQLEKGEIEIMALVCECPSNPLLKTPNLKKIRELADKYHFAVIIDETVGNFVNIHVLPYADLVASS…
	Ascomycota	Candida salmanticensis	MIFPTYEIARRCRSFIKARSELPNVSVRIVQLSTKESENLDETGDVKAHIAVVFFPASEFKVAKQYWQHTGEGISSRLGEYFLTRFFKTTAEKKSPSTPALTEERNETTESSTYLEERFGRNLDFSFADTAKTALKRRIAGNICASDSQAFRGKTENLSEDDVYLYPTGMTAIFSAHRLCLGALPNNKSVCFGFPYTDTLKILEKFGPGVIFYGNGEPQDLIDLEQKLESKEIEIMALFCEFPSNPLLKTPDLVTIRRLADKFNFAVVIDETVGNFLNVHLLPLADIVVSSLTKVFSGDSNVMGGSLILNPHGQFYKEFKSSLSEQYEDYFWVEDAIYLERNSRDVSARNDQINKNAETTADLLLNSPLVKDVFFPKYSSTKKFYDQQKLPEGGYGGLI…
	Ascomycota	Pichia exigua	MPSTNIPSQSIGAPIPNNTPHAVSVTLPTWEATVGYEEGEAWVVNKMHSGYPRFFIHSDIQQLSKLIESSYARDNEKCFIFPTYNIAKRCRTFIKEKTATMVPPIKPAIRILQLSSPAPTNTEEESYKIEANIAIVFFPSNLFSLVKQYWQHTGEGISSRLGEYFLSEMKDKLTAEANNKRSSGTSSNSASSHSPRTSRSSRSSISFNQNTNKQESATFIEERYGRNLDLRFANEAKGILRSRLASEYDSSYVDSDSVYLYPSGMAAIFNAHRAILNVSDENDAKTVKSVCFGFPYVDTLNILRKWGAGVHFYGFGDDESLDDLELRLESGEKILSLFCEFPSNPLLKTPDIIRIKHLSDKFGFYIVIDDTVGNASNINVVPYCDIIVSSLTKIFSGDS…
	Ascomycota	Ambrosiozyma monospora	MPQSVSQDIGAPIPNNTPHAVSVTLPTWEATVGYEEGQDWVVNKMHSGYPRFFIHSKIQELASLIELNYARDDEKTFIFPTYNVAKRCREFIKNKTKLNPCPVRIFQLSSPAPKNDDEASYRIEANIAVVFFPSSEYGLAKNYWQHAGEGISSRLAEYFLNEMRDKLTAEIKDKRPHGLKRTSGRSSRSSRSSRSSHSSTLNSNPTAEFSTFVEERFGRNLDVRFAKEAKKLLKQRLATSIGHNTSPDDVYLAPSGMAAIFAAHQMILNTTEGSSEQKSVCFGFPYVDTLNILRKWGAGVHFYGFGDDESLDELEKRLEGGERILSLFCEFPSNPLLKTPDLIRIQKLSAKYDFAIVVDDTVGNSSNLDILPHCDITTSSLTKIFSGDSNVMAGSYVLN…
	Ascomycota	Yamadazyma scolyti	MIRELPSQVVGETIPNNTDHAVSVTLPTWEATVGYEEGEDWVVSKMSSGYPRFYIHSIIQALQGKIQDKYGRTGEICMIFPSYAIAKRCREFIYDKAPSKPNVRLLQLSTRGPKNESEKSTVVETTIGVVFFQPGIFPLAKNYWQHAGEGISSRLAEYLLRELFNEDTESQEHTIKVDISKLGAKKSEFQARKIQASSPSIHVGRIKKEDSQKEQKESDLFIDQKFGRVLDLKFGDEAKTAMRRRIAGNLESSFHDVQKNDAKRTVSTDDVYFFPSGMASIFHAHHALLKTYGHKKSVCFGFPYVDTLNILKKFGPGVHFLGLGDDASLDDLEENLENGTYEILALFCECPSNPLLKTPNLRRIRKLADKHKFAIVVDDTVGNVVNINALPFADMIATS…
	Ascomycota	Blastobotrys proliferans	MTSIFSAHRALLAVRGDLMSVSFGFPYVDSLQIQKKFGAGVHFYGQGSDEELDQIEKLLEGGEQILMLFCEFPSNPLLKSPNLVRIRELADKYEFPVVVDETVGNFANVNVLPFSDIVVSSLTKVFSGDSNVMGGSLVLNPSGKFYNQLRATLKDQFEDMFWCEDAIYMERNSRDVSSRSHRINTNAEAVADLFRSCKQVKDVFYPKYNPSKPNYDACKRADGGYGGLLSVVFHDSKDSAKFYDAVISAKGPSLGTNFTLTSPYAILAHYYELDYVEQFGVERHLIRISVGLEEQTELLKRFQVGIDALNA
	Ascomycota	Yarrowia lipolytica	MGFSILPPTEVGCPIPENTPHAVSVTLPTWEATVAYEEGEDWVVQKMSSGYPRFFVHSRIQELCAWAEQRYGRPGECAWAFPTFEIAKRCRDFVRARSDHKKIRIMQLTTPHNDEGVPPVTIVFVFVPVALKPICKQYWQHTGEGISSRLGEFCLEEFSVIPKTDGHVKDYNAFHGSKFEEKVSAKPISESAEMQTFVEERFGRNLDGKFAAEAKEALQKRISSQIKHCSQNDVFLYPTGMTAIFSAHRAILEIAGDHKSICFGFPYVDTLNILRKFGPGVHFLGNGEDVDIDEVERLCKEEKILALFCEVPSNPLLKTPDLKRLRALADKYNFAIIVDDTVGNMLNIDVHDYADVVASSLTKVFSGDSNVMGGCVVLNSKSPWYSKFQETLEHQYEDT…
	Ascomycota	Wickerhamiella domercqiae	MIEAADPIPENSLHGVSMSLPLWHQVLDWVNMDPTLRGKAKSAYPRFLIHFKIEQLVSWILKNYGREGESAMIFPTAESANRARDFIHKRKPEVKVRLLQLTPPKKSGDIVCTRLSIVLFPSDVFPVAKEYWQHTGEGISSRQAVFSLERLGVNHEQDTAPEEADKKEEEEEEEFVEQRFGRNLDQGMADEAKQALRRRIAAEITLRWQNNTAVSPGDVFLYPTGMTAIFSAHRVILELADSDAKGLKSVCFGFPYADTLKVLQKWGPGAVFYPNGTSADLDEMEHNLDNGTLKISSLYCEVPTNPLLNTPDLLRIRKLADKFGFYVVVDDTVGNFYNVDTLSYADMTVASLTKLFSGDGDVMAGCLILNPVGKSYPQMKEVVNRQFTDALWYEDGLHL…
	Ascomycota	Ogataea polymorpha	MYGCEAPSCSVPLHFITHSLVTFSKNMPVSQTIGAPIPNNTEHAVSVTLPTWEATVGYEEGQDWVVNQMHSGYPRFFIHSKVKELSRLLELNYAKENEKSMIFPSYQVAKRCREFIRAKSLLPNCPVRILQLSTEAPKTDEEKSYKVEAHIAVVFFPGSEFSLAKAYWQHAGEGVSSRLGEYVLNEMGEKLESTAAKGRHPSSGRNSRSSISSLQNNQEYSTFVEERFGRNLDLRFAKVAKAILRNRIASHISPQLGDDNVYLCCSGMNAIFLAHQMLLKTLEKRDQKSVCFGFPYVDTLNILKKWGAGVHFYGFGDDNSLDALEKRLEDGEPILSLFCECPSNPLLKTPDLIRIKKLADKYDFAVVVDDTVGNITNIDVIRYCDIVTSSLTKVFSGDS…
	Ascomycota	Hanseniaspora vinae	MNNFINISTQVGESIPPQTEHAVSVCLPTWEANVGYEEGDPNVINKLTTGYPRFFIHLYIKKLCSLILTKFSRNDSVEQCLIFSSYNVAKRCREYIKVKRPSTSTYPIRILQLSSEKPNSLDESRYKQECKVSTVFVHKDDFKYLKEYWQHAGEGISSRVAEYMLRNLFDIDDQTLQSISHEHALQTSQTSTERKTSTIKTMEKEKEGTTTSTSYIEQRFGRAMDMSMGEYAKKLIKKRIAMKVVDVEEDALLGGTSSSTVIPVTSNEGRNTVSTTSPNDNAGQDTHVEDISAQFTEHVIVVETNSTEQNPNMTTSNLQRNRALESELGNQVGTHSREGTPDLNDSRSANQRFSSQNSASASAAAAAASAIAAANGSSRNSTTFVDPNKDVYLFPSGMA…
	Ascomycota	Cyberlindnera suaveolens	MMKFGYPRLFIHSRIKELCALLEQKFSRESERAFVFPSYAVAERCRKFVQEKCTRSDLPNIRILQFSIPPPTSNEEEIFRKEAHITVVFVPEPEFVVAKKYWQLSGEGISSRLCEYALQQFVEGNLQTNKSLREERFRRSLDLRFENKAKLTLRRPIAGFLEETTKVCTVGEDNVFLYPSCMAAIFNAHLCLLRTLPNEKSVCFGFPYVDTLNVLKLFGPGVHFYGFGDDHALDDLEVKLSQGEHILGLFCECPSNPLLKTPNLKRIHELSLKYKFPVVVDETVGNFLNIDVGPYADIIVSSLTKVFSGACNVMAGSLVLNPASQFYTQFKKYFQEDFQDIFWDEDAMQLKINSRDFESRSQKINANSEAVVESFQQCPIIKEIYIQRSVILRNIMTIS…
	Ascomycota	Cyberlindnera suaveolens	MELPSQEIGESIPNNTPHAVSVTLPTWRATVGYEEGEDWVVQKMKLGYPRFFIHGKIKELCALVEEKFGREGEKAFVFPSYAVAKRCREFVKEKSTRSDLPTIRILQLSTPPPRGNEEESYRKEAHIAVVFVPESEFGVAKQYWQHSGEGISSRLGEYVLQELKIVDNNLQEDKDKEYKLFIEERFGRNLNLGFANEAKLALKRRIAGVLEETTEAGRVGEDDVFLYPSGMAAIFNAHLCLLKTLPNEKSVCFGFPYVDTLNILKKFGPGVHFYGFGDDDSLDDLETKLSQGKRILGLFCECPSNPLLKTPNLKRIHELSLKYKFPVVVDETVGNFLNIDVRPYTDIIVSSLTKVFSGDSNVMAGSLLLNPASQFYPQFQKYFQENFQDIFWAEDAIYL…
	Ascomycota	Saturnispora mendoncae	MGRLPSPLQDIGAPIPNNTPHAVSVTLPTWEATVGYEEGEAWVVDKMNSGYPRFFIHSQIQELQKLIESSYGRDIERCMIFPSYKVAKRCREFIKAKSLNKPAVRILQLSSPKPANAEEESFRIEANISVVFYPSSEAGLAKQYWQHSGEGISSRLGEYFLLEMKDKLSMDAAKNPATKPPRPSRSSRSTRSSVSLNKAKEESDTFIEERYGRNLDLRFAKEAKILLRERLSSEIEDVQKEEIYLFPTGMSSIFNSHRMILETIGNTEERKPQKSVCFGFPYVDTLNILRKWGSGVHFYGFGDDESLDDLEQRLKSGERVLSLFCELPSNPLLSTPNLEKIFELGKEYKFPIIVDDTVANSCNVEILKYCDVIVSSLTKIFSGDSNVMAGSLVLNSQSQ…
	Ascomycota	Ambrosiozyma ambrosiae	MPQAISQDVGAPIPNNTEHAVSVTLPTWEATVGYEEGQEWVVNKMNSGYPRFFIHAKIQELCKLIELNYARDNEKSFIFPTYNVAKRCREFIKTKSTLSSCPVRIFQLSSPAPKDENEASFRIEANIAVVFFPAIEYPLAKAYWQHSGEGISSRLGEYFLNEMREKLSADIKDKPLSKRSSPRNSRSSRSSRASRTSALNQSTEFSTFIEERFGRNLDVRFGKEAKKLLRERLASSIGKGYSADDVYLFPSGMAAIFQAHQIALNVLEGSKQNKSVCYGFPYVDTLNILRKWGAGVHFYGFGDDKSLEDLETRLEAGEPILSLFCECPSNPLLKTPDLKRIKKLSEKFNFVVVVDDTVGNSSNIDVLPYCDISVSSLTKIFSGDSNVMAGSLVLNKESK…
	Ascomycota	Pachysolen tannophilus	MKSKDIISQEVGAPIPNYTLHAVSVTLPTWEANVGYEEGQEWVVNKMNSGYPRFFIHSWIQELSNLLELSYGKDGERCMIFPTYKIAKSCRKFIKEKTLLSNCNVRILQLSTPSPTQGEDESIRIETNFSVVYFPSSEYPLAKQYWQHAGQGISSRMGEYILSELKPKLLELSEHNSKDLQQKQKLKNKTSRRSSSLRSSSSTATAVTATVAPVEASASTGTAGSILETTTTNPTQEKEYSTFIEERFGRNLDLRFNKEARIILQKRISTKINEADDNQKNKLSKDDVYLFPSGMASIFNAHQLILLSFPERAAKQKSVCFGFPYVDTLNILKKWGQGVHFYGFGDDDSLLELERKLETGELQILTLVCECPSNPLLKTPDLIKIWELSRFYNFTVVVD…
	Ascomycota	Ogataea parapolymorpha	MEGRKSRNKKNSQGSGTIGVGRGPRGCTEAFCAQNAAWGAGNSSLCRNTLQDRCLLYGRHVPSSSVLLHFITHSLVTFFKNMPVSQTIGAPIPNNTEHAVSVTLPTWEATVGYEEGQDWVVNQMHSGYPRFFIHSKVKELSRLLELNYAKENEKSMIFPSYQVAKRCREFIRAKSLLPNCPVRILQLSTEAPKTDEEKSYKVEAHIAVVFFPGSEFSLAKAYWQHAGEGVSSRLGEYVLNEMGEKLESTAAKGRRPSSGRNSRSSISSLQNNQEYSTFVEERFGRNLDLRFAKEAKAILRNRIASHISPQLGDDNVYLCCSGMNAIFLAHQMLLKTLEKKDQKSVCFGFPYVDTLNILKKWGAGVHFYGFGDDNSLDALEKRLEDGEPILSLFCECPSN…
	Ascomycota	Phaffomyces opuntiae	MSAIPSQEIGDTIPNHTPHAVSVTLPTWEATIGYERGEDWVVKKMTSGYPRFFIHSKIQELCSFLEDKYGREGERVFVFPSYNVAKRCREFIKSKTELKSLPNVRILQLSTTRPKNEKEEEHRKEVKIAVVFLPGSEFKLAKNYWQHSGEGISSRMGEYVLQELKMSSNSENNEEFNLFIEERFGRNLDLRYGEESKKILQKRISGSINEDSNRNIDPNDVYLYPSGMASIFNSHLCLLATLPIEKSVCFGFPYVDTLNILKKFGPGVHFYGFGDDESLIELEKTLKSGVKILGFFCECPSNPLLRTPNLKKAKELSIEYGFPIIVDETVGNFLNIDVLKYADIVVSSLTKVFSGDSNVMAGSLVLNPNSTYYDQFKNYFNDNFEDIFWSEDAIYLERN…
	Ascomycota	Cyberlindnera misumaiensis	MIHRRSGEIVLVGHFISSTLERLARHQTTASMIFPSQEIGESIPNNTPHAVSVTLPTWKATVGYEEGESWVVDKMQLGYPRFFIHGKIKELCSLVEQKFGREGERAFAFPSYAVAKRCREFVKERSTMKPLPTIRILQLSTPAPRGKGEESYRKEAHIAVVFIPESQVGVAKQYWQHSGEGISSRLGEYVLQELKIVDNNLHEDRDKEYKLFIEERFGRNLNLEFADEAKLALRRRIAGGMEDKVDESDVFLYPSGMAAIFNSHLCLLKTLPKEKSVCFGFPYVDTLNILKKFGPGVHFYGFGDDESLDELENKLSSGEKIMGLFCECPSNPLLKTPNLKKIHQLSLQYKFPVIVDETVGNILNIDVTPYADIIASSLTKVFSGDSNVMAGSLVLNASS…
	Ascomycota	Saturnispora silvae	MVLPSPSQDIGAPIPNNTAHAVSVTLPTWEATVGYEEGEAWVVEKMNSGYPRFFIHSDIQTLQKLIESSYGRDTERCMIFPSYRVAKRCREFIKTKSLNKPAVRILQLSSPKPANEEEESFRTEANISVVFFPLTEAGLAKQYWQHSGEGISSRLGEYFLKEMKDKLSSEASKNPTGRLSTRASRSTRSSVSMAKAKEESDTFIEERFGRNLDLRFAKDAKLLLRKRLASEVEGVESDDIYLFPSGMASIFTAHRIILETLGAAENRKEEKSVCFGFPYVDTLNILRKWGAGCHFYGFGNDESIDDLESKLEQGENILSLFCELPSNPLLSTPDLKRLSQLGAKYNFPIVVDDTVANSCNVEILEYCDIVVSSLTKIFSGDSNVMAGSLVFNPQSNYYK…
	Ascomycota	Candida stellimalicola	MSYEPSQEIGDPIPNNTPHAVSVTLPTWEATVGYEEGQHWVVSRMHSGYPRFFIHSKIKQLCALLEATYGLPGTRAFVYPSYKVARRCRDYMKQHDASIDNLRILQLSTPRPTSQDESVVRRDVRFAVLFVPEDKYALAKSYWQHSGEGISSRMGEYILHELSQGGASARSTDLSDEHSDFIEERFGRNLDLSFGDEAKLILQRRIAAQLLRANPGLGLAQHDVYLYPTGMAAIFNSFQVVLGTLGLEMKQKSVCFGFPYVDTLNILKKFGPGVHFYGFGDDDSLLELEHFLASGNRILSFYCECPSNPLLKTPNLAKIRQLADQFDFPVVVDDTVGNSCNINTLQYADIVVSSLTKIFSGDSNVMGGSLVLNPSSRFYHRFKTYLNNEFEDIFYVEDA…
	Ascomycota	Candida boidinii	MAPPTIPSQEIGAPIPNNTPHAVSVTLPTWEATVGYELGQDWVVQKMNSGYPRFFVHAKIQELCNLIELNYARDEEKSFIFPTYTTAKRCRAFIKRRTDLKNCPVRILQLSTPPPENENEKSIRIETNFAIVFFPSTEYSLAKQYWQHSGEGISSRFAEYVLSELKESLTEGASKNGRLSSSSSNSSNSNNPRISRLSKSGRSSRSSRSSRSSHTSIVDPTKEFSTYIEERFGRNLDFKYAKESKVLLRKRISGKITSIHNKSKLSSSNNSNNNSNNNNKSSSLSSLSTSPVGSSSSNTTTPSNSTSATPEPSSLSSEKSEISSSDLQTIIDSHESNRSQKLSEDDVYLYPSGMASIFNAHQIILNTIENSDELKSVCFGFPYVDTLNILKKWGAGVNF…
	Ascomycota	Debaryomyces prosopidis	MSKDGPSQEIGAPIPNNTPHAVSVTLPTWEATVGYEEGEDWVVDKMNSGYPRFFIHSVIQELANNIEAKYGREGERCLIFPSYNVAKRCREFVKAKSDRTNLTVRILQLSTPPPEDELEKSLIIESNIGVIFLPASEFSLAKNYWQHSGEGISSRMGEYVLREIFQKEKKPRAYRGSHMKQELQAQKIQQRSPSLSKSLQSPSFSSNEETEKEFNTFIEQKYGRVLDLKFAEQAKLALRRRICGKVDKSHSQADEMQKARRGKHLSETDVYLYPSGMASIFNAHQAVLKVAETPNKSVCFGFPYVDTLNILKKFGPGVHFFGFGDDESLKEMESQLQSGEIKITALFCECPSNPLLKTPNLKKIRELADKYDFAVVIDETVGNFINIHVLPYADIVASS…
	Ascomycota	Debaryomyces prosopidis	MLYWRMSGQGLSSREAEYYLEKDGDNYDGPAHRLETENASKTLIMNRIAVVLKTASKEAGDSEKLSINGSDIFLYPTVMAAIYNAHQLLRSLSPTSKKSVCFGFPFVDTLGVLKTFGSGVISLGLGDDSSLDNLEDDLKSSKIDIMALWCETPSNPLLKVPNLKKIRRLADKYHFTVICDDTLGNFR
	Ascomycota	Debaryomyces prosopidis	MVLPSVAQNLGSAIPKDSSHPASVVLPTWNDILQYQNGDEEILTRLNGRGYPRFHMHEDILELNSRFLDSFGRKNEQCMIFMSHHISEAFQAYMLNHLEGNNSQTRVLKFFLPVTNSQRRKHGLKWSFAVVFFDQSLFAYARTFRIISGMGMNSRLASYLLKDMFGLKRSTDVKIEGREIQFSLGDVEQLTTKDHRVLLSQETSPNEKKDKLDIEISRIDHMVAYSNEILTKLTKRFADMVNQSAASSNHSLFNKKMSVDSEDVYLYPSGMGAIFSVHEALLLIFGTNKKTVCFGFSYVDTKSVLTNFGAGTYFMGFGDDAELDKLEAQLEKNEIDIFALFCEFPSNPLLKTPNLPRIRKIANKFRFAVIVDDTISNFHNVGILPFADVIVTSLTKIVS…
	Ascomycota	Kurtzmaniella cleridarum	MPSQQIGEPIPANTPHAVSVTLPTWEATIGYEKGEDWVVSKMTSGYPRFFIHSVIQELAKFLELKYGREGERCMIFPLYNTAKKCREFIKSKSDNKPVVRVLQLSTRAPKDEEEKSSVVETTIGVVFFPAVEFGLAKNYWQHSGEGISSRQAEYLLKEFDDGENRSVSRSSTSSVEQQVRQIQLRSPLIVANQSAKVSTESEADLFIEQKFGRVLDLKFAVQAKVALRRRICGKADHLANQIEEMEKAARGKNLSETDVYLYPLGMASIFNAHQAILNVGQPHKSVCFGFPYVDTLNILKKWGPGVIFLGNGDDSQLDDLEQQLKSGLQIALLFCECPLNPLLKTPDLQRIRKLADTYGFLVCVDETVGNFLNVHVLPYADIVASSLTKVFSGDLNVMG…
	Ascomycota	Nadsonia fulvescens	MAAIFSAHRMLLGCRPKEKSVCLGFPYVDSLNILRKFGPGVHFFGKGDTSDLDAIEKLLSGGERILCLFCEFPGNPLLKSPDLVRIRKLADKYDFAVVVDETIGNFINTHVLPYADVVVSSLTKVFSGDSNVMGGSLVLNPHSQYYFLFKETLTHQYEDNFWAEDALYLERNSRDFCHRNSRINANTEAAVNIFLKNPKVKDVFYPKINDTRALYDQCRTPNGGYGGLFSIVFHKPENAVKFFDAVETAKGPSLGTNFTLTSPYAILAHYGELDWAEQYGVDRNLVRIAVGIEKESELMKVFEDALALLE
	Ascomycota	Nadsonia fulvescens	MSERSVKECISYIHKYTKSVFVPELTFVSLKISSAQDEIELGHSVEVFFLFLPSEELVTANLYVRYSGEFLTSRLSEFILNNWVHIEAQNGIAQYADLPSFVTANREIKTRIAQMISYPYENIVSSEDVYLFPSGMASIYHTLRAVQATALSTRKLDAHTSKAVIFGFPFVDTREVMNRFGPGFEFFPFGTDKDLKSLIVYLESHHQSTLLIHCEVPANPLLTTPNLAILRQLANKYNIPLCLDDTIGTFLNIDVLSFGDIVMSSLTKLFNGSCDVMAGSIVVNPGSRFYKEFKHFFNTPNQFAPLWIGDALVLDKNSRDFAQRNQVVNFNAQFVANLLKSNIHVKRIHYPGTDEESKYFYDKIKKPNGGYGCLLSVIFKETIDVAKFYEALQVAKGPS…
	Ascomycota	Nakazawaea peltata	MPSTPISQEIGATIPNNTPHAVSVSLPTWEANVGYEEGQDWVVNKMTSGYPRFFIHKSIQYLCELLELSYGKEHEKLMCFPTYNIAKRCRTFIKSKTSLERCNIRILQLSTPSPKNEEELAMRIATDFSVVFFPGSEWPLLKNYWQHTGEGISSRKADYILSELKDKLLKDSELKAKELQERLKAKVRNPKRSSVSMNRSSSTSSQQLEKEYSTFIEERFGRNLDIRFAQELKSILKRRISKTINENGSNEVRDEDVYLYPTGMTSIFSAHQLVLALYPERGEQEESICFGFPYVDTLNILKKWGTGVQFYGFGDDDSIDELEAKLKSGSRFVALFCECPSNPLLKTPNLARLQKLSLEFGFVIVVDDTVGNFSNINSMPYCDIVTTSLTKVFSGDSNV…
	Ascomycota	Metschnikowia hamakuensis	MCHSDIGATSIQSPPHLNRLLYIMADYNPSQEPGTSIPANTPHAVSVTLPTWRATVAYEEGESWVADKMTSGYPRFFIHGIIQKLASKLEDKYARGGEKCMIFVSYKVAKLCREFMKAKSDNPKAVRRLLQLAVSSPATEFEKSSVTDCTIACVFMQPLEFPLAKQFWQHSGEGISSRAAEYAMKELFENDRTSLRHQNRTRQELQAQNIRKKSPSITASIRTNLSSQNEAADREFNTFIEEKFGRVLDLQFSSQAKVALKRRISGTAAQATGAVIEDELVTRGENISENDVYLFPTGMSSIFNSHQAILAISDKPKKSVCFGFPYVDTLNILRKFGEGCIFYGHGDEASLDEMEKSLESGEIEINGLFCECPTNPLLTTPNLKRIRALADKFNFPVVV…
	Ascomycota	Candida wancherniae	MALVEPSQQVGDPIPNNTAHAVSVTLPTWEATVGYEEGQAWVVEKMRSGYPRFFIHEIIQKLASRIESKYARSGEKCIIFPSSKVAKQCRDYIKEKTDRPELVRRILQLTTQPPRTDSEKSSVVECTVACVIMPEADFPLAKQYWQHAGEGVSSRMAEYVLKALFEQDKEWLDKNRNKNKQDLQVQRIQKKSPAISASIRSNSFSHNENVDREFNTFIEQKYGRVLDLKFAAQAKIALRRRIAGEAEQSTLSLVGSVAPDSDSKRGDRIKEDDVYLYPTGMAAIFNAHLALRKISEKPRKSVCFGFPYLDTLNILRKFGAGCIFYGFGDDASLDTFEEGLKSGEIDIAGLFCECPSNPLLKTPNLRRIRRLADTYKFAVVVDETVGNFLNISVLPYADI…
	Ascomycota	Kregervanrija delftensis	MSALPPSQSIGAPIPNNTDHAVSVTLPTWEATVGYEEGEDWVVNKMHSGYPRFFIHSKIQELCRLLEANYARDDERSFIFPTYEVAKRCRAFIKEKSLLNPKPTVRILQLSSPAPKTPEEESYRIEANIAVVFFPSSEFSIAKQYWQHSGEGISSRLAEYFLSEMKDKLKTEINNKKPSTVASSRRGSGRSSASRASRSSRSSRSSLSSSLNSNNNKQESATFIEERFGRNLDLRFAKESKKILKERLSSHFDKDLTDVDDTYLYPSGMSAIFGAHQLLLRSMSEEKINEKSVCFGFPYVDTLNILRKWGEGVHFYGFGDDESLDDLEKRLENGERILSLFCEFPSNPLLKTPDIIRIKKLSDKYDFVIVVDDTVGNSSNINVLPYCDIVVSSLTKIFS…
	Ascomycota	Kregervanrija delftensis	MTYYPVGSPIPNNTNYPASGSLPTWQNIIDFHNGEECFVKQLIGGYPRATIHPKIQQLMKLFEKNYGTENELCLIFPTTRISNYCEKYIEKLSESSIKPSCRILEFSSDLNDTNNIQCKISVLFFPKDEFELAKSYWKITGNDISPRLAEYFLIQTKDKLFPNDNCEQYISYMKKEYDENLDLSFGENSKRVIKKRLSSFFDETLTDVNDVYLYPTGMSCISNAFKMVQESINNNTTVCFGFPFADTLRLLKIWSTDLKFYGLGDDKSLIDLENELTNGLKISCLICEIPTNPLLTTPNLRKIKQLSIKFNFVVIIDDTIANSTNVNVLPFADLIVTSLTKSFAGSCDITAGSIILNKSSDFYSPLKNYLNKNFEEMFWVGDAIRLEIYSRDFVERSIK…
	Ascomycota	Ogataea methanolica	MQMPISQSIGATIPNNTEHAVSVTLPTWEATVGYEEGQDWVVKKMSSGYPRFFIHSKIQELSSLLELNYARDNERAFIFPSYQVAKRCRAFMKSKTQLPNCNIRILQLSSPAPKTEEEESHRVEASIGIVFFPSTEYSLAKQYWQHTGEGISSRLGEYFLTEMRSKLEKTASERKISEKKPLHQSRATHSGRSSSSRGSRSSSSAAALQINNQESATFIEERFGRNLDLRFANEAKDILRKRISSKVSNGSITDKDVYLLPSGMASIFTAHQAALSISKYKDNKSVCFGFPYVDTLNILKKWGAGVHFYGFGDDESLDDLETRLESGERIASFFCECPSNPLLKTPDLQRIKKLADKYEFIVVVDETVGNVSNIDVLPYTDLVTSSLTKVFSGDSNVMA…
	Ascomycota	Eremothecium cymbalariae	MISKEVGESIPSNTRHAISVCLPTWEATVGYEEGDIEVVGKMQTGYPRFFLHKSIQNLSSVLVGKYAKDGETCMIFPSYNVAKRCREFMKVKVIRAGNAVVPRFRILQLATSKPMNEEESAWKGQCNIAVLFFPKDHVALAKKYWQHTGEIISSRMAEYVLCELLERKRSESMNCTSTSRVNSNVGSADVEEIMCDEEGFIEQRYGRNLDFSFADHAKLLIKKRIAKQLADSSDEPDTGDRIEETRVLQAVDMQQTGSSNVLNDSPNLNTSVPLDNTDDLVSTSTVPPEPIEQGEFDHINISDSNVDVTRSQTIDPETDVYLFPSGMAAIFTAHRLLLQLDSNRVNRTKQDDLNNNRNGYSSPHSLNTTLVGYGPPYKKTVMFGFPYTDTLSILRDFNH…
	Ascomycota	Candida incommunis	MPSLEIPSKDIGCPIPANSPHAVSVTLPSWSVCVAYMEGQDWVVGKINYGYPRFYLHPLIQQLAKRVEAEFGKDGELCLLFPSYEIACRCRQYVWCQQPLQEPFASMLPAKHVRVLQLPAVSDGQSKVTAEIVAVLLPAELFPLAKQYWTHSGEGISSRLAVFYMEHWTEKRHAESSDFVGERSDRNLDLNLASEAKIALKRRICGSVATAQESDVFLYGTGMAAVFSAHRALLHAATLEGAPTTPNKSVLFGFSYVDTLKVLIKFGPGVEFFGLGNDAELDQLEAQLRSGELKPLAVFTEFPSNPLLRCADIKRLRLLADEFGFAIVVDDTIGNFLNLDLLPYVDVLVSSLTKLFSGAANVMGGSLVLNPKSKWYKVLKETLAEQFEDTAWADDLICL…
	Ascomycota	Candida incommunis	MPFMEIPPNEVGCPIPANTPHAVSVTLPSWSANVGYEEGEDWVVSKMSSGYPRFFVHSQIQQLAKKVEADFGRDGERCLLFPSYEIACRCRQFIRCQQPLQKPFADLASAKTVRILQLPAVSEPQSKLTAQIVAVLFPAELFPLAKQYWQHTGEGISSRLAEFYMEHWTEKGHEESSDFVEQRYGRNLDLTFAPQARTALKKRICSSDATVKESDVFLYSTGMAAIFSAHRALLHASTLEGAPTTPNKSVLFGFSYVDTLNVLKKFGPGAEFFGLGNDAELDKLEAQLRSGELKPLAVFTEFPSNPLLRCADIKRLRSLADEFGFAIVVDETIGNFLNLHLLPYVDVLVASLTKLFSGDANVMGGSLVLNPNSKWYKVLKETMAEQFEDTFWTEDMIYM…
	Ascomycota	Ogataea philodendra	MPISQAIGAPIPNNTDHAVSVTLPTWEATVGYEEGQDWVVNKMHSGYPRFFVHSKVKELSRLLELNYAKDNEKSMIFPTYEVAKRCREFIKSKTLLPNCSIRILQLSTAPPKTDEEKSFKVETQIAVVFFPGSEFSLAKAYWQHTGEGVSSRLGEYVLNELGEKLEATASKERKMTKQNSNRSSSGRNSRSSISSLQNNQEYSTFIEERFGRNLDLRFAKEAKSILRHRIATTHSAELSDDDVYLCSSGMTAIFTAHHLLLNTMESKDLKSVCFGFPYVDTLNILKKWGAGVHFYGFGDDDSLDDLEKRLEGGERILSLFCECPSNPLLKTPDLIRIKKLGDKYNFVVVVDDTVGNMTNLNVLPYTDIVTSSLTKVFSGDSNVMGGSLVLNPKSNFYAK…
	Ascomycota	Millerozyma acaciae	MQSSTPSQEVGVSIPNNTPHAVSVTLPTWKSVVDYEEGNESVVKKMKTGYPRFFIHLSIQELAKKIEKKYGREGEKCLIFPSYKVAKRCREFLKSKTDIPNITVRLLQLSTAAPSTDAETSSIVESSIGIVFFPESEFRIAKNYWQHSGEGISSRMAEYCLREIFEKEGTRNTSHLKQDLQAKKIQQGSPSLSRSLKSPSFTGNEEVEREFNTFIEQKFGRVLDLRFAKQAKIALRRRICGKVDKSHNQEDEMEKARRGKYLNETDVYMYPSGMAAIFNAHQALLHISENPKKSVCFGFPYVDTLNILKKFGPGVHFFGFGDDKSLDQLEVQLKNGELDIMALFCECPSNPLLKTPDLKRIRALADTYNFAVVVDETVGNFLNTHVLPYADIVVSSLTK…
	Ascomycota	Metschnikowia aberdeeniae	MASNPSQIPGTPIPENTPHAVSVTLPTWRATVAYEEGESWVADKMTSGYPRFFIHGLVQKLAAKIEDKYTRAGEKCMIFASYKVAKLCREFIKARSDKPTATRRVLQLTVSSPGTELKSSATECTIACVFMPPNEFPLAKQFWQHSGEGISSRAAEYALKELFSSEKSSGRHLSRTRQELQAQNIRRKSPSITASMRKDLSSQSEATDREFNTFIEEKFGRVLDLQFSAQAKTALKRRISGAAEQAIGAVVEDEEVRRGENIPEDDVYLFPTGMSSIFNSHQALLSIAEKPAKSVCFGFPYVDTLNILKKFGLGCIFYGHGDEASLDEFERGLEAGLVETNGFFCECPSNPLLTTPNLKRIRALADKYGFPVVVDETVGNFLNVSVFQYADIVVSSLTK…
	Ascomycota	Candida carpophila	MPSQDVGVPIPQNTPHAVSVTLPTWEATVGYEEGQEWVTKKMASGYPRFFIHSVIQELAENLQSKYGREGERCMVFPSYNVAKRCREFIKAYSQEQVPVRVLQLSTPPPSTEDEKSSIIESTIGVVFFPVNQFATAKSYWQHSGEGISSRMAEYVLAELFHKDSANSLPRLSRSSFLKQELQARQILHKSPSIRASSLHEESDKEQDTYIEQKYGRVLDLKFEKQARSALRRRICGKVDKSHSQQEEMEKSQRGKNLSETDVYLYPTGMAAIFNAHRALLGVVDEPKISVCFGFPYVDTLNVLRKFGPGVHFLGLGDDESLAQLEEELESGQRDIMALFCECPSNPLLKTPNLKKIRSLADKFNFAVVVDETVGNFLNVHVLPYADIVASSLTKVFSGD…
	Ascomycota	Ogataea minuta	MPISQAIGAPIPNNTDHAVSVTLPTWEATVGYEEGQEWVVNKMHSGYPRFFVHSKVQELARLLEANYAKDNEKCMIFPTYQVAKRCREFIKSKTHLQNCLIRILQLNTAPPKNDEEKSSRIEASIAAVFFPSTEYSLAKNYWQHAGEGISSRLGEYFLSEMGEKLEATASKDRKIGPSRSSSGRNSRSSVSSVQNNQESSTFIEERFGRNLDLRFASEAKKILRHRIASQMSPKLADDGVYLCSSGMAAIFKAHQVILNTLENRSEKSVCFGFPYVDTLNILKKWGAGVHFYGFGDDESLDDLEMKLAGGEKILSLFCECPSNPLLKTPDLKRLKTLADRYGFAIVVDDTVGNMTNIETLEYADMVCSSLTKVFSGDSNVMAGSLALNPDSRYYTTFKN…
	Ascomycota	Pichia membranifaciens	MPSTALPSQSIGAPIPNNTAHAVSVTLPTWEATVGYEEGEPWVVNKMHSGYPRFFIHSDIQQLCKLIESSYARDNERCFIFPTYNIAKRCRAFIKEKAATMSPPLHPAVRILQLSTPAPANTQEESYKIEANIAIVFFPSNLFSLVKQYWQHTGEGISSRLGEYFLSEMKDKLAEEINNKGPSAKDSISSRSPRTSRSSRSSRSSVSVNNSNISNKQESATFIEERFGRNLDLRYAKEAKKILLSRLASEYDPSYVDASNTYLYPSGMSAIFNAHRAVLGCASAEDAQKLKSVCFGFPYVDTLNILRKWGAGVHFYGFGDDESLDDLEFRLESGEKILSLFCEFPSNPLLKTPDIIRIKYLSEKFGFYIVVDDTVANSSNVNIIPYCDIVVSSLTKIFS…
	Ascomycota	Metschnikowia mauinuiana	MCHSVIGATSIQSPPHLNRLLYIMADYNPSQEPGTSIPANTPHAVSVTLPTWRATVAYEEGESWVADKMTSGYPRFFIHGIIQKLASKLEDKYARGGEKCMIFVSYKVAKLCREFMKAKSDNPKAVRRLLQLAVSSPATEFEKSSVTDCTIACVFMQPLEFPLAKQFWQHSGEGISSRAAEYAMKELFENDRTSLRHQNRTRQELQAQNIRKKSPSITASIRTNLSSQNEAADREFNTFIEEKFGRVLDLQFSSQAKVALKRRISGTAAQATGAVIEDELVTRGENISENDVYLFPTGMSSIFNSHQAILAISDKPKKSVCFGFPYVDTLNILRKFGEGCIFYGHGDEASLDEMEKSLESGEIEINGLFCECPTNPLLTTPNLKRIRALADKFNFPVVV…
	Ascomycota	Lachancea cidri	MTDIDFGLPLPSNLEYAVSFGIPTWDSAIGYVEKNPEVVSKMTTGYPRYFPQPPIQQLCDYFTDKYGKNSECCRPFPSHNSAQECLEYVKSVSGSECSAHLEAESLEFKNSEEPTNLIVTIAAVLASGDEFEIVKEYWKLRGECVSSRLAVSVNQFLGTTNFTSDLAQNEAEAGLFLAVKEGNKSKILVKKRVAENHCSPFGSIRKDYNGKNVVLNVDTDVHLVSSGMSAIFTARKVLTYWEKKRISEYALLGDSLDEGKESSPCDTAVIFGFPFKDTRVIMEEFGKCKFLGFGDSRDITELKEFLDVSEQRILGVFVETPSNPLLNMPDLVGLRKLADEYGFFIVIDDTIGGLNIDILGYADIVCTSLTKLFSGTSNVMGGSIILNPKSSLYSRASEY…
	Ascomycota	Lachancea cidri	MISTKVGESIPPNTKHAVSVCLPTWDATIGYEEGDSAVVSKMTTGYPRFFIHKSIQKLCDTLAAKYAKENEKCLVFPSYQVAKRCREYVKVKSEGSPRLRILQLSTQRPASQEEKAWRHECKIAVVFVPPDYWPLVKQYWQHAGEIISSRMAEYVLQELSAVEQNEKGRKSRMDSSSNQEESAEDIKDEEEFIEKRFGRNLDFSYADKAKLLIKRRIAQKVVDVEEDDSQQPERPSGEAPAEEEETPLTTERSTVPAEPIDQVNESTTPSLHHEVLQVEADRDVFLFPSGMASIFTAHRLLLSLDARRVRRRQPSSTENTGYSSPNSGSSNLIGYGAPYKKTVMFGFPYTDTLSILRKFNHTHFLGMGDEQAMEELKQILHSGEQILAVFIETPSNPLL…
	Ascomycota	Candida arabinofermentans	MVQQISQAIGATIPNNTPHAVSVTLPTWEATVGYEEGQDWVVQKMSSGYPRFFIHAKIQELCKLLELNYARDDERCFIFPSYNVAKRVRAFVKSKTTLTSCNVRILQLSSPAPKNEEEATYRIEASIAVVFLPASEYSLGKQYWQHAGEGISSRLGEYFLDEMRSKLEVKPGKNKIHSVMSSERSSKRSSRSSINSTSQVNNEFTTFIEERFGRNLDLRKAKEAKEILRNRIASKIQEEITANDVYLTSSGMAAIFTAHQACLAVAPHKDEKSVCFGFPYVDTLNILKKWGAGVHFYGFGDDLSLNELKKKLEAGEKICSFICECPSNPLLKTPNMREIKELGDKFGFIVIVDETVGNVSNIDVLKYADIVTSSLTKVFSGDSNVMAGSLILNPKSNYY…
	Ascomycota	Candida blattae	MTQQSPSQDIGALIPNNTAHAISVTLPTWEATVGYEEGEDWVVEKMKSGYPRFFIHGVIRELEKNIEHKYSRNGERCMIFPSYAAAKRCREFIKTRSQNPNIQRRVLQLSTPPPATDFEKSSRIELSFSIVFFPPDEFPLAKQYWQHSGEGISSRMAEYVLKELFTLPKRDQTRAQGRSKQELQAQFIQRKSPSISASVRANSQSQNEEVEKEFNTFIEQKYGRVLDLKFAEEAKIALRRRISGEAEKSSGEADKSEKNEKIAHRGIALDESDVYLYPTGMASIFHAHQALLGSAEIAKKSVCFGFPYVDTLNILRKFGPGCLFLGFGDDESLDLMEKQLDSGEIDIMGLFCECPSNPLLKTPNLKRIRALADKHHFAVVVDETVGNLLNISVMPYADM…
	Ascomycota	Barnettozyma hawaiiensis	MKKFGASQLTPQTQTQTHRSEMSTIPSQEIGATIPNFTPHAVSVTLPTWEATVGYEKGEDWVVSKMHSGYPRFFIHSKIQELCTYLEDRYGREDEKVFVFGSYNVARRCREFIKTQASLQQDGGTIPNVRILQLSTMGPQTKEEEGYRKEVKIAVVVLPASHWKLAKAYWQHSGEGISSRMGEYVLQELKLSAKTEDCGVFIEERFGRNLDLRFADESKVILKKRIAGKLGDVGRCSIDETDVFLYPSGMASIFNSHLALLNTSEEPKKSVCFGFPYVDTLNILKKFGPGVHFYGFGDDDSLTALEERLVSGERVLGFFCECPSNPLLRTPNLKRVRELADTYKFPIVVDETVGNFLNIDVLKYADVVVSSLTKVFSGDSNVMAGSLVLNPQSPYYQTL…
	Ascomycota	Ambrosiozyma maleeae	MPISQAIGAPIPNNTEHAVSVTLPTWEATVGYEEGEDWVVNKMNSGYPRFFVHAKIQELSKLLEANYARDDERAFIFPTYSVAKRCREFIKSKTALPNCPIRIFQLSSPAPKDESEASFRIEANIAVVFFPSSEYSLAKSYWQHTGEGISSRLAEYFLNEMRDTLTADIKDKPLRPSSSSRRGSGRSSTSRNSRSSVSSINNVAAATESSTFIEERFGRNMDLRFAKEAKTILRTRLAESAGHNTNPEDVYLFPTGMTAIFNSYMLLLNVMGDLTNEKSVCFGFPYVDTLNILRKWGKGVHFYGFGDDNSLDSLEQRLESGEKILSLYCECPSNPLLMTPDLIRIKELSNKYGFAVVVDDTVANSSNLDVLPYCDIAVTSLTKIFSGDSNVMAGSLLLN…
	Ascomycota	Blastobotrys nivea	MIFPSYNAAKRCRDFIHKMSDEKDVHIRIVRVAVGNQAQLSVLFYPTDQRSVAKSYWQHTGEGISSRLAEYAYDVLANTQGKVQGVDEKEEQGKHVEERFGRNLDLSFGPDAKLALKKRISDNLSDAVSDDVYLYPTGMTSIFSIHRALLALRGGLKSVVYGFPYVDTLQIQKKFGSGVHFYGNATEEELEQLEKLLESGEKILGLFCEFPSNPLLKSPDLASIRKLASKYSFPVIVDETIGNFSNVDVLPYADVVVSSLTKVFSGDSNVMGGSLVLNRDGQFYDSIKNTLKDQYEDTFWVEDAIYMERNSRDFSRRNEKINRNAGAVARLLMAHPEVNEVYYPEFNSTKKYYDLCKTTNGGYGGLLSVIFKKKGQARIFYDALQTAKGPSLGTNFTLT…
	Ascomycota	Eremothecium gossypii	MIAREIGEPIPPNTRHAISVSLPTWDATVGYEEGREEVVKRMETGYPRFYLHKQIQRLATVLEEKYAKEGEACLILPSYAVAKRCREFMQVQATARGRAPRVRILQLATAKPQGVAERAWRRESRIAVVFFPREEYGAAKRYWQHTGEVVSSRQAEYVLHELFELERAQRRRGVQEETDEVIRDEEDFIEQRYGRNLDFSYADRAKELIRRRIAKHLVDVPEEAASAGPGSAVEFVAVDRAREDTAASEDAAVQAELIEPVGPGGAEEARAAVRDAGSAVDPEKDVFLFPSGMAAIFCAHRLLLQLDAVRVNRTRQDDASPSGYASPHSPNGALVGYGPPYKKTVMFGFPYTDTLSILRVFNHTHFLGSGDHKAMAQLEDILHSGEPILAVFIETPSNP…
	Ascomycota	Brettanomyces anomalus	MQQTHPSQSIGAPIPNNTPHAVSVTLPTWEATVGYEQGQDWVVKKMQSGYPRFFIHAKIKELGELLEKTYAREGEKCMIYPTYNVAKRCRAFMKAKTQLPKLKVRILQLSTPPPKNAEEASYRVEADIAVVFFPASEFPLAKQYWQHAGEGISSREAEYFLSEMKEKLVNDIRYKKSHKNGNNLGSRKLSPHPYTGSGDRSARSSGSSGRHSTINKPIASNPEFVSFIEERFGRNLDLGFAKEAKRLLRERIAGQELPEYASSDLVYLYPTGMASIFNAHELVMGALSEKKDLKSVCFGFPYVDTLNILRKWGAGVHFYGFGDEESLDELEKALAGGERILALFCECPSNPMLTTPNLKKIHALSAKYDFAVVVDDTVGNPSNIAVLPYADVVVSSLTK…
	Ascomycota	Magnusiomyces tetrasperma	MYVPNNVDKNHFRLKIHDSSAFTMFAPPTAVGCPIPENTPHAISVTLPTWKSNVAYEEGEEWVTSAMKSGYPRFFIHLEIQKLAKFFEEKYGRENESCFIFPSYAIALRCREFLKKNIEPSLRQKVRILQLSTPQGENSNSFAESVTASFIIVFFPKEFYSLGKAYWQHSGEGISSRMAEFGIEKFFGAKDKSKESASFLEERYGRNLDPCLFNDAKNALKNRVANQISDGISDSIVSSDDVYLYPTGMASIFNAHRIILQSRDEQLKSVCFGFPYVDTRNILQKFGAGYHFFGYGNDDDLEKLEELLKQGEKILALFCEFPSNPLLRSPNLVGLRKLADEYDFLIVVDETVGNFSNVHVLPYADIVTSSLTKVFSGDSNVMGGSLVLNSQQRYYKELK…
	Ascomycota	Wickerhamomyces alni	MFSAAPSQEVGASIPNNTPHAVSVTLPTWEATVGYEEGEDWVVRKMTSGYPRFFIHSKIKELCSLVEEKYGREGEKAFIFPSYNVAKRCREFVKEKSESRPLPTIRILQLTTPAPRTKEEETYRAEARIAAVFVPEQEYGLAKQYWQHAGEGISSRLGEYFLQELQISHNDLTEDKDKEYKTFIEERFGRNLNLSSANDAKAIVRRRIAGNLGEESSPEETNSDRACIQEDDVYLYPTGMASIFNAHLILLKTLPNGKSVCFGFPYVDTLNILKKFGPGVYFYGFGDDESLDQLEEQLKRGVKILGFFCECPSNPLLKTADLKRAKSLSDKYGFPIIIDDTVGNFLNIDVLPYSDIVVSSLTKVFSGDSNVMAGSLVLNPKSQFYKNFKTYLDENFEDL…
	Ascomycota	Wickerhamomyces hampshirensis	MKTPISQEIGAPIPNNTAHAVSVTLPTWDSNVAYEEGKAWVFDKMHSGYPRFFIHEKIKDLCKLIEDKFGRDGERAFVFSSYNVAKRCREFIKEKTERNPLPTIRVLQLSTPPPKNKEEESYRAEARIAAVLFPESEFSLAKQYWQHSGEGISSRLGEYVLQELKIVHNDLNEDKDKEYKVFIEERFGRNLDLSFASEAKLALRKRISGTLGDENENDENLNARNINEEDVFLYPTGMAAIFNAHQALLKTLPNEKSVCFGFPYVDTLNILKKFGPGVHFYGFGDDDSLNELEKKLEGGEKILGLFCECPSNPLLKTPNLAKIHELSIKYNFPVVVDETVGNFLNIDVLPYTDIVVSSLTKVFSGDSNVMAGSLVLNPLSKFYDTFKKYFKENYEDLFW…
	Ascomycota	Pichia heedii	MIFTYLIDFHFHFHSFCLIIFVLVTKLVIESRKNNMSPSNIPSQTIGAPIPNNTQHAVSVTLPTWEATVGYEEGEEWVVNKMHSGYPRFFIHNDIQQLTKLIESSYARDNEKCMIFPTYNVAKRCRNFIKEKALTLSPPVKANIRILQLSTPAPANEEEASTKIEANIAIVFFPSNLYSITKQYWQHTGEGISSRLAEYFLLESRDKLTDEVKNKKSSDTSNNSSLHSHSPRASRSSRSSRSSISIKNNNLSNKMESATFIEERFGRNLDLRFAKEAKKILLSRLSSEYDKKFSDSDNIYLYPSGMAAIFNAHRAILNISPENDSKNLKSVCFGFPYVDTLNILRKWGAGVHFYGFGDDESLDDLELRLESGERILSLFCEFPSNPLLTSPDIIRIKQL…
	Ascomycota	Lipomyces starkeyi	MHRFTKLTDSTIRVVEITVPPPSQGVHSNISIVFFPESEVALARSFWQHTGHGISSRMAEYCLERLRATETPKSESKSSADAFKLAPHTFRRYAKKLDSPSVASSEDESDDSREFATYLEERFGRNLDISFVRQVKIALQRRIAGTLEDNLDVSQILQTQPHVSTRDVEGLTENDVFLYPTGMSSIFNAHQLLLACLENKKSVCFGFPYIDTLKILNKWGPGCHFYGHGEPQDLVELEKLLERGEQVMALFCEFPSNPLLKSPNLKEIRRLADKYNFVVVVDETVGNFKNTHVLDYADIVVSSLTKVFSGDSNVMGGSLVLNPASQYYDVLKETLAKEYEDNMWAEDAIFLERNSRDFVSRIRRINVNAEALCELLLVEPKGVCACLYKCLLC
	Ascomycota	Lipomyces starkeyi	MLTLKLCVSCFSSSQKVCVLVYISVCFANKDIVKNVFYPKYSSTRQFYDNCRTEDGGYGGLLSIVFHEPRHAQAFFDTVKAAKGPSLGTNFTLLCPYTVIAHFLEMDWAAEYGVDPFLVRISVGLEATDDLVETFSSAMRTLS
	Ascomycota	Ogataea henricii	MKQPPVSQAIGAPIPNNTDHAVSVTLPTWEATVGYEEGQDWVVNQMHSGYPRFFVHAKIQELSKLLELAYGRENERCFIFPTYKVAKRCRAFIKEKTQLPTCPIRILQLSTPAPKNEEEESYRIEAGIAVVFFPSSEYSLGKNYWQHAGEGISSRLGEYFLTEMKEKLETAAQKEKKTPRESARRSSSGRNSRSSISSTVQNNQEFSTFIEERFGRNLDLRFAKEAKNILRKRIASSISPDLSPDDVYLFPSGMASIFHAHQIALNSLENKDAKSVCFGFPYVDTLNILKKWGAGVHFYGFGDDESLDDLEKRLAGGEKILSLFCECPSNPLLKTADLARIKKLSDKYQFAVVVDETVGNVTNIEALPYSDIVTSSLTKVFSGDSNVMGGSLVLNPNSP…
	Ascomycota	Yarrowia keelungensis	MGFSVLPPTEVGCPIPENTPHAVSVTLPTWKATVAYEEGEDWVVQKMSSGYPRFFVHSRIQELCAWAEQRYGRPGECAWVFPTFEIAKRCREFVRARSELKKIRIMQLTTPHNDEGVPPVTIVFVFVPQALKSICKQYWQHTGEGISSRLGEYCLEEFSVIPKTDGPMKDYNAFHGSKFEEKVSAKPVSESAEMQTFVEERFGRNLDGKFATEAKEALRKRISGQIKHCSQDDVFLYPTGMTAIFSAHRAMLEISGEQKSICFGFPYVDTLNILRKFGPGVHFLGNGEDVDIDEVERLCKEEKILALFCEVPSNPLLKTPDLRRLRALADKYNFAIIVDDTVGNMLNIDVHDYADVVASSLTKVFSGDSNVMGGCIVLNSKSPWYTKFQETLKHQYEDT…
	Ascomycota	Wickerhamomyces ciferrii	MLAIPSKEIGAPIPNNTAHAVSVTLPTWEATVGYEEGEQWVTSKMTSGYPRFFIHSKIQELCKHIEEKFGRENEKAWCFPSYEVAKRCREFVKEKSHCNNVRILQLRTPPPKTKEEESYRKEAKIAVVFVHDSEWSIAKQYWQHSGEGISSRMGEYVLQELQISENNLNEDKDKEYKMFIEERFGRNLNLSYVNEAKQILKRRIAGTLKDDSDLDSNQRVICEDDIFLYPTGMASIFNAFLACLNTSTQQEGSQLEKSVCFGFPYVDTLNILKKFGPGVQFYGFGDDDSLNDLENKLKSGEKIQSFFCECPSNPLLKTPNLKKVYELSQIYKFPVVVDETVGNFLNIDVLPYADIVVSSLTKVFSGDSNVMAGSLVLNPKSQYYEIFTKYFTNNYEDIF…
	Ascomycota	Candida parapsilosis	MPSQEIGIPIPNVPHAVSVTLPTWEATVGYEEGQEWVTSKMNSGYPRFFIHQIIQKLCRKLEAKYGREGEACLVFPSYKVAKRCRQFIKEKSENSPHVRVLQLSTSEPANDYERLTKVGTTIGVVFFPKDLFPLAKNYWQHSGEVISSRMGEYVLKELFENDKDLHGLKGNWKQALQAQKIQSRSPSISASRASGRSSDSQVNEEVEKEFNTFIEQKYGRVLDFKFAKEAKRALKRRICGKVDKENDHDLEDIEHLRRGKQLTPSDVYLCPSGMASIFFAHYSLLNISEEQQISVCFGFPYTDTLSILKKFGPGVKFLGMGDDESLNELEKELEEGLEIMALFCECPSNPLLKTPNLKKIKELGDKFGFAIVVDETVGNFINIHVLPYADMVASSLTKV…
	Ascomycota	Candida emberorum	MPSQEIGAPIPDVPHAVSVSLPTWEATVGYEEGASWVVNKMNTGYPRFFIHASIKALAKRLEEKYGRQDEVAMIFPSYKVAKRCREFIKNRVDKLAAGSPVRILQLSTPPPANEDERSTKIESNISVVFLPAKLFPVAKEYWQHSGEGISSRMSEYLLQQLFDEDSISNVSSHSGSMKLALQAQKIQLRSPSISASFSSNSSPEVVAEREYNAFIEQKFGRVLDLKFAKQAKIALRRRICGKVDKSHNQIEELEKTRRGKNLSETDVYLFPSGMASIFFAHHALLQIWKTQKKSLCFGFPYVDTLNILKKFGPGVHFLGLGDDASLDTLEQQLESGEIDIMALFCECPSNPLLKTPNLKRIKQLSEKYDFAVVIDETVGNFLNVHVLPYADMVASSLTK…
	Ascomycota	Pichia nakasei	MPSANVPSQAIGAPIPNNTQHAVSVTLPTWEATVGYEEGEEWVVNKMNSGYPRFFIHNDIQQLSKLIESSYARDNEKCFIFPTYNIAKRCRNFIKEKALTLSSPIKANIRILQLSTPAPINSEEESTKIEANIAIVFIPSNLYSVTKQYWQHTGEGISSRLAEYFLSEMKDKLTAEIKSKRSSDTSNASSNSNSYSQSPRPSRSSRSSRSSVSIKNNNLNNRAESATFVEERFGRNLDLRFAKEAKKILLNRLSSEFDEKYSDSNNTYLYPSGMAAIFNAHRAILNISPGNDSKNLKSVCFGFPYVDTLNILRKWGAGVHFYGFGDDESLDDLEFRLESGEKILSLFCEFPSNPLLRTPDIIRIKQLSDKFGFLVVVDDTVANSSNINIISYCDIVVSS…
	Ascomycota	Lachancea dasiensis	MMISTKVGESIPPNTKHAVSVCLPTWDSNIGYEEGDQNVVDSMTTGYPRFFIHKSIQQLCNNLTAKFAKEDETCLVFPSYQVAKRCREFVRVKGDKSARVRILQLATQPPANEEERLWRRECKIAVVFTPKDSFGLLKQYWQHTGEIVSSRMAEYVLQELALLEKQSNSRRGSLNTAEVGSTDFKDKEEFVEKRFGRNLDFSSAENAKLVIKRRIARKVVEVDDEEDETTQMQELTIRPDAEDSRNATTVISDNSTIPAEVIQQEEHQSNPPSLDERLHLIAERDIHLFPSGMASIFTAHRLLLSLDVCRVRRRTITQPDRQEVISPPNSGVSDVVGYGDPYKKTVMFGFPYTDTLSILRKFNHTHFLGDGDEKSMNQLKEILHSGEQVLAVFIEAPSN…
	Ascomycota	Lachancea dasiensis	MEIEFGKRLPQDLDHAVSVSMPKWDEVVAFGEKHPCYLGKMMTGYPRYFLQPSTRALSDFFSRYGKGEYELFRPFASPRSAEKCVDYVKQRLGPNLQLHREELAIGNNGASQKENSCLRVAVIMASGEEAGLVQEYWKLSGEVMSSRLATFALSGLNGQLLEDSFTSKWELEREKGAQAKLIIRERISKIYSKGLTSKQTGTGPNDVLLFPSGITSIFTARQVVLAWSSLQGRASSDTTVVLGFPFKDTPMIMKATGPHQSFSVGDSRDLDNLETLLKAEGTRVSAVFTETPSNPLLRMTDLGRLRKLADRHEFFVVIDDTIGGLNIEVLKYADMVCTSLTKLFNGSSDVLAGSLALNPNSRFYEFALEYLSSTEVEDLLWCQDACKLEENSRNFEDRT…
	Ascomycota	Babjeviella inositovora	MSVSQEIGASIPNNTEHAVSVTLPTWKATVGYEEGEDWVVSKMNSGYPRFFIHLKIKELARYIETQYGRDGEQCMIFPTPNVAKECRDFIKAKSSCTSVRVLRLSTPAPKSEDEAMTRIETSIGVVFFPESEFPVAKQYWQHAGQGISSRMGEYCLSEFQYADKLKNGPSPSGSTISALRPQTQHAQPEKLGVVNSEKESSMFIEEKFGRNLNFKDAQNAKDIIRKRISGKIDASSESAAGELHVSGRDVFLYPSGMAAIYNSHKALLSTATNPGKSVCYGFPYVDTLNILRKWGPGCIFLGFGDDAAFQELETLLETGGDESKILAVFCECPSNPLLKTPNLPEIRRLADKYGFAVVVDETVGNIVNIHVLPYVDMVASSLTKVFSGDSNVMGGSLVL…
	Ascomycota	Candida fragi	MIHFSPMPSQQIGEPIPANTPHAVSVTLPTWEATIGYEEGEDWVVSKMSSGYPRFFIHSVIQELAKLLELKYGKEGERCMIFPLYNTAKKCREFLKTKSSKKPVVRVLQLSTRAPKDEDEKSSVVETSIGVVFFPAVEFGLAKNYWQHSGEGVSSRQAEYLLKEFDDGEKRSPSKGSIEQQVRQIQLRSPLIVANQSANVSTKSEADLFIEQKYGRVLDLKFAPQAKVALRRRISGKADCLANQIEEMEKAARGKNLSETDVYLYPLGMASIFNAHQAVLNVTKPLKSVCFGFPYVDTLNILKKWGPGVIFLGHGDDALLDDLEKELESGLEIALLFCECPLNPLLKTPDLQRIRKLADAYGFLVCVDETVGNFLNVHVLPHADIVASSLTKVFSGDLN…
	Ascomycota	Alloascoidea hylecoeti	MASEAGTPIPNNTPHAVSVSLPTWEATVAYEEGEKWITEKMVSGYPRFYIHSIIQELQSHILKTYGRDGESCIIFSSYSSAKRCRAFIKDQALKEDPHSIIAVRILQLTTPAPINDIEASYRIQATISVVFFPTQFFNFAKGYWQHAGEGISSRQGEYVLQEFLRLERKENKTKVTDPDAEYSRFIEERFGRNLDLKFYPKALSALKKRISGNFADTDNVNTTLSTNSRASQLTEDDVYLLPTGMSAIFHSHLTLLHAFDPRKSIQFGFPYVDTLNILKKFGPGVEFYGFGEDKELDDIEARLKSGERFLGLFTEIPSNPMLKTANLERIRKLADEYDFCVIIDETVGNSYNIHALPYADIVACSLTKVFSGDSNVMGGSLVLNPQSKFYNKLKSSIND…
	Ascomycota	Middelhovenomyces tepae	MRKHTKLEIAPSLRIVQLSTPATFEGQPSVQAQIAVIFFPASEFSLAKDYWQHTGEGVSSRLAEYCLERLANGTSSFKSYNHYTHRSTDSKESNSSDCKPSDSSSKELSTFLEERFGRNLDLSFAAEAKMALKRRIASKTIEASGSDELSLSENDVYLYPTGMTSIFSAHRALLEALEPEKSVCFGFPYVDTLNILRKFGPGVYFHGLGESEDLKELEEKLEGGLEIMGFFCEFPSNPLLKCPDLKTVRRLADKYHFAVVVDETVGNFLNVHVLPYADIVVSSLTKVFSGDSNVMGGSLILNPKGPLYSKLKDVLTRQFEDLMWAEDAIFMERNSRDFAERNARINDNASAVAKLFEQSPLIRSVFYPELNPTRKFYDECKVSTGGYGGLLSIVFKDQA…
	Ascomycota	Komagataella pseudopastoris	MISQKIGDSIPNNTAHAVSVTLPTWEATVGYEEGEDWVVGRMYTGYPRFFIHQEIKLLCKLLEDCYGRESERCLIFPTYNVAKRCREFIKKYTMLDQVNVRILQLSTPSPRNEDESTYRLETHISIAFFPASEFSVAKQYWQHSGEGISSRMGEYCLHELKYLAEGIEDNKANSPDNNQIRQRSRKSRSSRSSIIDPSNSTNEYSTFIEERFGRNLDMRFHNEAKSLLKRRIAGKIGESKDEGSASAERATISKLSQDDVYLYPSGMTSIFNAYLAVLSIGHADRKSACFGFPYVDTLNVLKKFGPGVYFYGFGDDSSLDELEQQLASGLTISSLFCECPSNPLLKTPDLQRIKSLAQRYDFFVVVDETIGNLLNIHVLPYADMVVSSLTKVFSGASNV…
	Ascomycota	Lipomyces mesembrius	MHRFTKLKDSNIRVVEITVPPPSQGVHSNISIVFFPESEVALARSFWQHTGHGISSRMAEYCLERLRATETTKSESKSSVDAFKLAPHTFRRYAKKFDSPNVASSEDESDDSREFATYLEERFGRNLDISFVSQVKIALKRRIAGTLEDNLDISQVLQTQPHVSTRNVEGLTEDDVFLYPTGMSSIFNAHQLLLAGLENNKSVCFGFPYIDTLKILNKWGPGCHFYGHGEPQDLVELEKFLEGGEQIMALFCEFPSNPLLKSPNLREIRRLADKYNFVVVVDETVGNFKNIHVLEYADIVVSSLTKVFSGDSNVMGGSLVLSPASQYYDVLKETMAKEYEDNMWAEDAIFLERNSRDFVSRIRRINVNAEALCELLLAEPKGVCACFI
	Ascomycota	Lipomyces mesembrius	MPSFDHPPTALGCPIPANTPHAVSVTLPSWSATVAYEEGKEWVVSKMKSGYPRSVGSIVTNRRRRLMLITLDRFFLHEKIQQVCYHVIHTLWANTYSLLACQPCRISLR
	Ascomycota	Lachancea thermotolerans	MISTVVGESIPPNTKHAVSVCLPTWDSTIGYEEGDPKVVNSMRTGYPRFFIHKSIKNLCESLKAKFAKEDETCLVFPSYQVAKRCREFVKVKGDPATRVRILQLATPPPATEEEHAWRHECKVSVVFVPTDCFGLLKQYWQHTGEIVSSRMAEYVLQELAEVEKREISRKSTAPTAVSDAAGLEKENSAEEIKGEEEFIEQRFGRNLDFSYADKAKTLVKRRIARKVVDVDEDETSQMQDLTIESRTDQHGAPVPTNGSSVPAEPIQQETAGTEAPLVEERVHVNADRDVFLFPSGMAAIYTAHRLLLTLDSKRVRRRQASITDRPNNGYTSPSSRSNDLIGYGAPYKKTVMFGFPYTDTLSILRKFNHTHFLGDGDQKSMDQLKDILHSGEQILAVFM…
	Ascomycota	Lachancea thermotolerans	MTEIEFGQPLPSNLEYAVSFGIPTWESAIGYVEKNPDYISKMVTGYPRYFPQPAIQKLCDHFLQKFGEGSEGCRPFPSAKSASNCLEYVKSVSGPQSKARMEVETFYLNDNGKDAGEDSYQLAITIAAIFASEDELETVKEYWKLTGECVSSRLAVFVNKFLEKLPADSKLSQNETGTDIQLLKRTGEEAKVLLRNRIANNHCNPFGEKREVVDKRPILDATKDVYLVSSGMSAVFTARKLLTHWEKNKNRKPLSHKNRDFHDKQHPVCETAAVFGFPFKDTKVIMEKFGKCQFFGFGDSRDLAGLRSLLKGGKERILGVFLETPSNPMLNMPDLKQLRNMANEYGFFIVVDDTIGGLNVDVLPYADIVCTSLTKLFSGSSNVMGGSIILNPKSALYSC…
	Ascomycota	Arxula adeninivorans	MAEFCLARLATDTKRTPSPPQKPVGSEEDSDKFVEERFGRNLDLSFADEAKVALKRRISAKINETATGSTSTSENDVYLYPTGMNSIFSAHRAFLEARQGIEKSLKSVCYGFPYVDSLNILKKFGPGVHFYGSGDAADLDDLEKKLEAGERILMLFCEFPSNPLLRSPDIRRIDQLARKYDFGVVVDETVGNLLNVCVTPFADVVVSSLTKVFSGDSNVMGGSLVLNPSGRYYQDLKKALDNQYEDIFWAEDAIYLERNSRDIVERNQRINENAEAVAALLKDNPLIKELYYPKYNPSKHLFDACKTADGGYGGLLSIVFHKPEHAVKFYDAVNTAKGPSLGTNFTLTSPYTILAHYGELDYVEQFGVSRHLVRISVGLEEQSGLLKVFQQGLSAIDE
	Ascomycota	Danielozyma ontarioensis	MSIPSQEIGVPIPANTPHAVSVTLPTWEATEGYEEGEDWVVKKMKSGYPRFFIHPIIQELAKNIEKKYAREGEACMVFSSYKSAKLCREFLRARTKNFCRVLQLSTPPPMTEFEKSSVIESTIGVVFYRQEDFPIAKQFWQHAGVGISSRMAEYVLKELFENEKKDRRRFKAKTKQELQAQKIQQKSPSISASFRSSSHSGNEEVDKEFNTFIEQKFGRVLDLKFAEDARKALKRRIAGKIDQSSNEIELFRRCQPTSEDDVYLYPSGMASIFNAHQACLNTFESPKKSVCFGFPYVDTLNILKKFGPGVHFLGMGDDASLDQLEKDLESGDVDIMALFCECPSNPLLKTPNLSKIRKLADKFGFAVVVDETVGNFLNICVLPFADMVVSSLTKVFSGD…
	Ascomycota	Ogataea kodamae	MPISQSIGAPIPNNTEHAVSVTLPTWEANVGYEEGQDWVVQKMHSGYPRFFVHSKVQELARLLELNYAKDGEKCMIFPTYQVAKRCREFIKAKTVLSNCQIRILQLSSPPPKTDEERSTKVETHIAAIFFPGSEYPLAKSYWQHAGEGISSRRAEYFLDEMREKLEASASKDRKLPGSKRSSSGRNSRSSIASAKKNSEEYSTFIEERFGRNLDLSFAGEARRILRKRIASHFSANTSPEDVYLCPTGMGALFLAHQVILRTLEHADCKSICFGFPYVDTLNILRKWGAGVHFYGFGDDESLVDLENRLENGEQILSLFCEFPSNPLLKTPDLIKIKQLSEKYNFAIVVDDTVGNMSNVDVLPYADMVATSLTKVFSGDSNVMAGSLVLNTKSRYYQVF…
	Ascomycota	Metschnikowia kamakouana	MADYNPSQEPGTPIPDNTPHAVSVTLPTWRATVAYEEGESWVADKMTSGYPRFFIHGIIQKLASKLEEKYARAGEKCMIFVSYKVAKLCREFIKAKSDNPKAVRRLLQLAVSSPATEFEKSSVTDCTIACVFMQSLDFPLAKQFWQHSGEGISSRAAEYAMKELFENDRNSLRHQNRTRQELQAQNIRKKSPSITASIRTNLSSQNEAADREFNTFIEEKFGRVLDLQFSSQAKIALKRRISGTAEQAIGAVIEDERVKRGENISENDVYLFPTGMSSIFNSHQAILAISDKPKKSVCFGFPYVDTLNILRKFGEGCIFYGYGDDASLDEMEKGLESGEIEINGLFCECPSNPLLKTPNLKRIRALADKFNFPVVVDETVGNFLNISVFQYADIVVSSL…
	Ascomycota	Metschnikowia cerradonensis	MCHSVIGATPIGTPPHFYCQPYIMADHNPSQEPGAPIPENTPHAVSVTLPTWKATVAYEEGESWVADKMTSGYPRFFIHGIIQKLASKLEEKYARSGEKCMIFVSYKVAKLCREFIKAKSDNPKAVRRLLQLAVSSPATEFEKSSVTDCTIACVFMQSLDFPLAKQFWQHSGEGISSRAAEYALKELFENDRNSLRHQNRTRQELQAQNIRKKSPSITASIRSNLTSQNEAADREFNTFIEEKFGRVLDLQFSTQAKIALKRRISGTAEQAMGAVIEDETVKRGENISENDVYLFPTGMSSIFNSHQAILAISDKPKKSVCFGFPYVDTLNILRKFGEGCIFYGHGDEASLDEMEKGLESGEIEINGLFCECPSNPLLTTPNLKRIRALADKFNFPVVV…
	Ascomycota	Lipomyces suomiensis	MSRYTTLKDASIRVVEVAVPPPSKGVFANISCVIFPESDAKLAKSFWQHTGDGISSRLAEYCLDSLKQAVSSAKAAPEPKSAVDAFKIAPHTFKRYAKKATAVIAAAATTPSSEDDSDDSREFATYLEERFGRNLDISFVTQVKVALRRRIAGTLDENLDVAQVIDMVPHETTRNVKGLTEDDVFLYPTGMSSIFNAHQILLSCFENRKSVCFGFPYTDTLKILQKWGPGCYFYGNGEPEDLVELEKLLESGERIMALFCEFPSNPLLKCPNLREVRRLADKYDFAVVVDETIGNFKNIHVLEYADMVASSLTKVFSGDSNVMGGSLVLSPTSRYYSHLKQAAKKEYEDNLWAEDAIFLERNSRDFESRISRINVNAEALCDLLLAEPKVKSLFYPKYS…
	Ascomycota	Diddensiella caesifluorescens	MASIFNAHRVILAARDPTLKSVCFGFPYLDTLKILEKFGPGVIFYGHGEAGDLRELQSLLERGEKISALFCEVPSNPLLKTPDLPTLRKLADEYDFAMVVDETVGNFLNIHVLPYADIIVSSLTKVFSGDSNVMGGSLVLNPHGRYYKAFKETLKIQHEDYYWAEDAIYLERNSRDFSTRNVQINENAEAVTALFKASPLIKELYYPQENKSKVFYDKIKLKNGGYGGLLSVVFHKPEQAKVFYDTAHIAKGPSLGTNFTLTCPYTVIAHFLELDYVEQFGVDRNLVRISVGLEETKDLLRVLKKGLDAAAGV
	Ascomycota	Metschnikowia lockheadii	MADNNPSQEPGTPIPENTPHAVSVTLPTWRATVAYEEGESWVADKMTSGYPRFFIHGIIQKLASKLEDKYARPGEKCMIFVSYKVAKLCREFIKAKSDNPKAARRLLQLAVSTPATEFEKSSVTDCTIACVFMQPLDFPLAKQFWQHSGEGISSRAAEYALKELFENDRNSLRHQNRTRQELQAQSIRKKSPSITASIRSNLTSQNEAADREFNTFIEEKFGRVLDLQFSSEAKIALKRRISGTAEQAIGAVIEDETVKRGENISENDVYLFPTGMSSIFNSHQAILAISDKPNKSVCFGFPYVDTLNILRKFGEGCIFYGHGDEASLDEMEKGLESGEIEINGLFCECPSNPLLTTPNLKRIRALADKYHFPVVVDETVGNFLNISVFQYADIVVSSL…
	Ascomycota	Candida versatilis	MSKSQNLKPPTKACVSIPEDSDHAVSVSFPTWNDNVKYETGEDPAFNQSIKSGYPRFKIHFKIEELQDFLVKNYGRKGECAMIFGSQYAAKRSREFVQKREPGARPRILELNPPKSPIKSEDPFQATIWAILCPEQYMPLLKQYWQHTGEGISSRHAQYFLESSTQSDDRQSEIFVEEKLGRNLTLSKASEAKLSVRTRLADELNKYANRVSIDDVNLCPTGMTAIFTAHLIVMDACQSESKGLKAVCFGFPYTDTLKILQKWGPGAIFYPRGNASELDQLEMGLSDGSIKISSLFCEVPSNPLLVTPNLPRLRELADVFGFVVVVDDTIGNAVNVDALKYADITVSSLTKLFSGESNVMAGDIVLNPDLPHYQALRTSLGKHYVDSLWPEDAIYLERN…
	Ascomycota	Lipomyces lipofer	MQRLSQTDPAPTVRVVEINVPPPSPDLHANISIVFFPISEAALAKSFWQHTGDGISSRMAEYCLELLKGTETPASEKSIAEPFKAGPKTFKRYARNLESVVSASVPSSEDESDESRESATYLEERFGRNLDISFVRQVKVALRRRIAGTLDDNLDISQILQSAPTESSRNVEGLTEDDVYLYPTGMSSIFSAHQLLLSCFEPRKSVCFGFPYVDTLKILTKWGPGVYFYGGGESKDLKELEKLLESGEKILSLFCEFPSNPLLKSPDLKEIKRLADTYDFVVVVDETIGNFMNIHVLEYADIVVSSLTKVFSGDSNVMGGSLVLSPTSKYHARLKAAIAKEYEDNLWPEDAIFLERNSRDFVSRIRRINANAEAICEVLVKEPIVKDVFYPKYSHSRKF…
	Ascomycota	Botryozyma nematodophila	MKKNINPKEAFNPFRLNSSKNIQDLENATAYSGSDSIISKNDKKSISTENSKISILIFFSDSSIKQLKEFLVRNCPEFTKNKFWISTHYMLLKNTVADIPPHFYIACFPNTVELNESCHLFCKLSGCVITSRFAEYILREVKSGSELLLSDEESLCMFPHSLPFYLPLKYNSKQNIIENYTEIERLDCYKFTPPIFNILKEQLAEFYNAPFEKFMQNKADYDKIDKEDIFVFPNGTNAIYIARLAFELFKPDLKDSKSIVLGFSFAHTMKLFQSFGGGCKFIGHSNIKGLEELKDYLKNTEDKPLLLYLEFPSNPLLESTDFLILQEITKKYNIPILVDDTISTSCNVRILEYVDVLVTSLTKSYAGFGIGMGGSLVLNKNSIYYEKLKKNISSVYEPL…
	Ascomycota	Botryozyma nematodophila	MPAQDEMIAKKFWQHTGDIISSRYAEFCLQCFKNAEKKQSDETDVMSDICKGKLYKNRYYSKNPHSQLNSNSTSHSSTTDSGDKELSDFLEQRFGRNLDFRFVNQAKIALRRRIAGTIVDCEELSQIKEAPTTSSTRQDNGLSENDVYLFPCGMSALYNTHRLLLEEFNPEISVCYGFPYADTLKVLEKFGPGAKFYGNGEESELDDLEISLKNGEKILALFCEFPSNLLLKSPNLKRIKQLAEQYNFLIVVDETIGNFVNINCLKYADVVVSSLTKIFSGDSNVMGGSVVLNPSSPYYSK
	Ascomycota	Dipodascus geniculatus	MPFSILPPSELGCPIPANTPHAVSVTLPTWEANIAYEEGESWVVDKMSSGYPRFYVHSIIQELAKVMLESYGKNGEKCFVFPSTKVAERCREFLKKYGASKKRPRIMRLSVRSGQDDEGESAGGEEKVETEISVLFFEADDYGVAKAYWQHTGEGVSSRMAEFCLERILGTDYLKCERVGCTSKPGSKCCGYHKHQYLIDPASRNKQEPNGENKESSTYLEERFGRNLDFKFANEAKIALKRRISSKINDSSKNTPDSKEILESDVYLYPTGMASIFSAHRAILDTSEDAKSLKSVCYGFPYVDTKNILQKFGGGYYFLGEGDDTSLKKLKEILESGEKLLALFCEFPSNPLLKSPDLVSLRELADKYGFYIVVDETVGNFLNIHVLPYADVVCSSLTK…
	Ascomycota	Candida gatunensis	MPEQIVGTAIPEVPHAVSVSLPTWKSVVGYEEGEDWVISKMKTGYPRFLIHPLINELSRELEAKYGREGESAMVFPSYKAAKRCREFIKARIGTKSPVRVLQLSSAPPSTDDERSFIIESTIGVVFYPTADFPIAKQYWQHSGEGISSRMAEYLIREMFRRETANINFEAHDTIHNNSIGDVVEKESNTFIEQKFGRILDLKFAKESKIALRRRICGKVDKSHNQHEEIIKSKRGKNLSETDVYLFPSGMASIYHSHQALLNLGLAKKSVCFGFPYVDTLNILRKWGPGVHFLGMGDAAALDTLETNLKSGEYDIMALFCECPSNPLLKTPDLPRIRGLADKYDFAVVVDETVGNFLNIHVLPYADMVASSLTKVFSGDSNVMAGSLVLNPLSSYYLQL…
	Ascomycota	Kluyveromyces dobzhanskii	MKVLPNVGDSIPPNTKHAVSVSLPTWEATVGYEEGESWVVEKMTTGYPRFYIHKSIQKLCNVLKDKYAKQDETCLVFPSYEVAKRCREYCKVKNEDTSKNKIRILQLATSKPLNKEEESWKRECKIAVVFAHSNLFPLLKQYWQHSGEIISSRLAEYVLDELFEIENKDGKMVAKQGEEFVESRFGRSLDFSFANRAKLLIKRRIARKVVDVDEDEEEHAPANDSENFEDFENPSTPANTVEPDHGSSLSFDHTAEEPVEDIVRVQFTGGDDDDDGNFVDMNQNSTIPAEPIDEVDFEQINISPPSPERETTAPMSMTDAIDSSSASSSIHLNPERDVFLFPSGMASIFTAHRLLLELDSKRVKRNNVDTLSNTPIGYGGLYKKTVMYGFPYTDTLSIL…
	Ascomycota	Candida succiphila	MAPPVSQVIGAPIPNNTEHAVSVTLPTWESIVGYEEGADWIVKQMNSGYPRFFIHQKIQELSALLEARYGRDDEKVFIFPTYNVAKRCRAFIKRRSESQLPNLRILQLSSPAPKNAEEESYKVESNIAVLFFPSSEFSLAKQYWQHAGEGISSRLAQYFYTEMKETLLQQTDEKKKERLSRASKVGSRSSISSTSEPITEYSTFIEERFGRNLDLRFAKDAKLILKKRIASKIAGHLPEDYRKKFSEDDVYLYPTGMASIFNAHQAVLKIWATRAKVEKAVCFGFPYVDTLNILRKWGAGVHFYGFGDDDSLDDFEKRLESGEKILTLFCECPSNPLLKTPNLKKIKELSLKYGFSVVIDDTVGNIGNIDVLPYSDVVVSSLTKVFSGDSNVMGGSLVL…
	Ascomycota	Candida orthopsilosis	MPSQEVGVPIPNVPHAVSVTLPTWEATVGYEEGEEWVTSKMNSGYPRFFIHQIIQKLCRKLEAKYGREGEACLVFPSYKVAKRCRQFIKDKSEGNVHVRILQLSTSEPVNDYERLTKVGTNIGVVFFPKSFFPLAKNYWQHSGEVISSRMGEYVLKELFENDKDHYGLKGNWKQALQAQKIQSRSPSITASRASGRSSDSQVNEEVEREFNTFIEQKYGRVLDFKFAKEAKRALKRRICGKVDKENDHGLEDIERLRRGKHLIPSDVYLCPSGMASIFFAHYSLLNISEAPDVSVCFGFPYTDTLSILKKFGPGVKFLGMGDDKSLDELEKELEGGLNIMALFCECPSNPLLKTPNLKKIKELGDKFGFAIVVDETVGNFLNIHVLPYADIVASSLTKV…
	Ascomycota	Debaryomyces nepalensis	MSNEGPSQEIGASIPNNTPHAVSVTLPTWEATVGYEEGEDWVVDKMKSGYPRFFIHSTIQDLAKNIEAKYGREGERCMVFPSYKVAKRCREFVKTKSDTTNLSVRILQLSTAPPENDSEKSQIIESNIGVIFLPDNEFPLAKNYWQHSGEGISSRMGEYVLKELFHNDKKPGLFKGSHMKQELQAQKIQQRSPSLSKSLQSPSFSSNDDTEKEFNTFIEQKYGRVLDLKFADQAKVALRRRICGKIDKSHNQEDEMQKARRGKHLSETDVYLYPSGMASIFNAHQAVLNITDTPKKSVCFGFPYVDTLNILKKFGPGVHFFGFGDDDSLDDMEKQLQNGEINITALFCECPSNPLLKTPNLKRIRELADKYDFAVVIDETVGNFVNIHVLPYADIVASS…
	Ascomycota	Trigonopsis variabilis	MEARTETVPKPHVRVIECSSPYSSSVGSHRVAFSLGLVLFPESEFTYAKQYWQHSGDIVSSRLAEYALQVLFPSKMAAEDEQEIKLPKKTRHYSKLARESINEREEEEINAYMDERFGRNLDVSFASAAKIAMTRRIAKASQENCDELFPQALTITENDVYFFPTGMSAIFNAHRYCLGVGGEKKSACFGFPYTDTLKILEKFGPGAHFFGFGDEDDLEKLSSALAGGEQLLALFCEFPTNPLLKTPDLKSLRALADRYGFLIVVDDTVGNISNVCVLPFADIVVTSLTKVFSGDSNVMGGSLVLNPQGKFYDRLKTFMVKDYEDNLFAEDAIFLERNSRDFIDRSHRINQNTEAICQLFLKSPLIKDLFYPKYVPSRVYYDAVKVKHGGYGGLLSVVF…
	Ascomycota	Lipomyces oligophaga	MNRFIQTPDATIRVVEIAVPPPSKGVSSNISIVFFPTDAAALAKSFWQHTGDGISSRQAEYCLEQLKAKASSDVLKAEPKQENFKFAPHSFKRYAKRMDSPPVTTSEDESDDSREFSTFVEERFGRNLDISFVRQVKVAVRRRIAGTLDGNMDISQINSVQPHESTRDVEGLTEDDVFLYPTGMSSIFNAHQTLLSCMENLKSVCFGFPYIDTLKILQKWGPGCHFYGNGEPEDLVALEKLLESGERIMALFCEFPSNPLLKCPNLKEIRRLADKYNFAVVVDETIGNFKNIHVLEYADIVVSSLTKIFSGDSNVMGGSLVLSPASKYYNLLKKTMATEYEDNMWAEDAIFLERNSRDFESRIDRINVNAEALCELLVHDPKIKQVFYPKFSSTRQFYD…
	Ascomycota	Torulaspora franciscae	MSSNIATKVGESIPPNTNHAVSVCLPTWDATVGYEEADPAVVDKMTTGYPRFFIHKSIRRLCDVLADKYAKESETCLCFPSYNIAKRCREFIVVKAAQQEPDKPPVKARILQLATSRPMNAEEAKWKRECKIAVVFVPKEYFPLMKQYWQHSGEIISSRLAEYVLHELFIVERSSKAAENKEIRGEEEFIEQRFGRNLDFSLADHAKVLIKNRIATKVVEGQGLTRENEQQNVDEAREQVEPIDSSTTEELASPTEIPSAVPPEPIDAVQVTELGEPTQDDSRRRSLHVNPETDILLFPSGMASIFTAHRMLLHYDSQRVSRSRFSNSSFGNSTGAPSPGSSYLVGYGPPYKKTVMFGFPYTDTLSILRKFNHTHFLGQGDATAMDDLKKILQSGEQIL…
	Ascomycota	Torulaspora franciscae	MTEIEFGQPLPANLDYAVSFGIPTWDSAIGYVEKIPDVLNKMATGYPRYFAQPPIQKLCDHFVQKYGKESECCRPFPSVAIAQRCLDFARQVTGPGSTAHLEVERYRFGAEGEKNDKLVVTIAAVLASGDEFEVVREFWKLRGECVSSRLAESLHKYAVASSESQQARKEAETKFSLASKEGEYAKKLIRQRILDNHYNPFGSKSKIFNGGDVASNPEKDVYLVSSGMSSIFKAREVLTYWEKKRAPRSAGNQTDELPLCETAAVFGFPFKDTKVIMEKFGKCQFFGVGNSEDLEALEEFLATGKNRILGAFIETPSNPMLNIPNLKKLRNLADKCGFFVIIDDTIGGLNVDVLPYADIVCTSLTKLFNGCSNAMGGSLLLNPKSSLYSTAREYLENGG…
	Ascomycota	Wickerhamia fluorescens	MPCQEIGTPIPNIPHAVSVTLPTWQATVGYEEGEEWVVSKMNSGYPRFFIHPVIKELCGEIEAKYGRDGESVMVFPLYKVAKRCREYIKTHSDKKSLSVRILQLSTPAPANEEEKSTVIESNIGVVLFPSTEFPLAKQYWQHSGEGISSRMGEYVLRELFHKDNLESSNSKTGSNSSRRALNMKQELQAQMIQNRSPSISASGSSNRGSVNDEVENEYHTFIEQKFGRVLDLKFTVGAKIALRRRICGKVDKSHTQQEEMEKSRRGKNLSETDVYLFPSGMASIFYAHHALLQLSDAPKKSVCFGFPYVDTLNILKKFGSGVHFLGLGDDNSLDQLEEGLENGSIDIMALFCECPSNPLLKTPNLKRIRSLGDKYNFAIVVDETVGNFLNIHVLPFADM…
	Ascomycota	Martiniozyma abiesophila	MQPSQAIGAPIPNNTAHAVSVTLPTWEATVGYEEGESWVVDRMHSGYPRFFIHSQIQNLSKLLEASYARDDEKCMIFPSYKVAKRAREFIKSKSLNKPTIRILQLSSPSPKDIDEESFRIESNVAILFFPSLEYSLAKQYWQHSGEGISSRLGEYFSSEMKDRLTSDASKNTMIRRGSGRSSSSRQSRSSRSTRSSISTKANNKDESDVFIEERFGRNLDIRFAKESKEILKRRLSSQTKNLDPQDVYLYPTGMAAIFNAHRIILNTIGENYSISNTIKNETEGEKETKIEKLRKDEKSVCFGFPYVDTLNILRKWGAGVHFYGFGDDESLNDLENRLENGERIISLFCEFPSNPLLSTPDIKRIYNLGKKFNFAIVVDDTVANSCNVDILPYADIVVS…
	Ascomycota	Lachancea lanzarotensis	MVSTSIGESIPPNTNHAVSVCLPTWASTVGYEEGDPAVVGKLTTGYPRFYIHKSIQKLCSNLAAKFAKDNESCLVFPSYQVAKRCREFVRTRGDKTARVRILQLATPPPAIDEERAWRRECRISVVFVDKELFPLLKQYWQHAGEIVSSRMAEYVLQELSLVEKQEKSNQKQPVSDKSATNNDVKDEEDFIEKRYGRNLDFSSADHAKLLIKRRIARKVVDVDNEDGETSRLQELNIDSANDANRDAAAMVTSTDSSIPAEEIEQEEHVPEPTPLDEDIHVNADRDVFLFPSGMASIFTAHRLLLSLDACRVRRRIASHGDRADTPGAHSPGVTDSEVIGYGAPYKKTVMFGFPYTDTLSILKKFNHTHFLGDGDDKSMQQLKEILHSGEQILAVFMEA…
	Ascomycota	Lachancea lanzarotensis	MTQVHFGQPLPSNLDYAVSFGIPTWESAVGYVEKNPVFVNKMVTGYPRYFPQPAIQELCDRLKKKFDREAEGCRPFPSLQCASRCLEYVRSVHGSQSRAFLESETFNLSDTSDDGTPLIAVTIAAVFALDEEFETVKEYWKLTGECVSSRLAVLTNECLEDADSESKPSPILFKKAGIAVLKKNGEEATSQVKMRVATNHTSPLGKKSSEGKIPINPFRDVFLVSSGMSSIFNTRKLLTFLECNKSLGHLPVSKTCKTFCDTAAVFGFPFKDTKVIMEKFGKCQFFGFGDSRDIAELKKYLRNGENRILGIFLEAPSNPMLNIPDLQELRNIADENGFCVIVDDTIGGLNMNILPYADIVCSSLTKLFSGSSNVMGGSILLNPLSRWYSFARTYFESSE…
	Ascomycota	Candida intermedia	MAQLSPSQAIGASIPNNTAHAISVTLPTWEATVGYEEGEDWVVSKMKSGYPRFFIHGIIKELETKIEEKYSRNGERCMIFPSYNAAKRCREFIKAKSENPQLARRVLQLSTPPPATDFEKSSRIELTVGIVFFPANEFPLAKQYWQHSGEGISSRMAEYVLKELFEVKDQSRLLGRSKQELQAQSIQRKSPSISASMRASSMSHNEEVDRDFNTFIEQKYGRVLDLKFAEEAKVALRRRISGEAEKSEKVTGNSEDSKRGIVLRESEVYLYPTGMASIFHAHQALLGTVENPLKSVCFGFPYVDTLNILRKFGPGCVFYGFGDDESLDQMEKALESGEIEIMGLFCECPSNPLLKTPNLKRIRELANKHKFAVVVDETVGNLLNISVMQYADMVVSSLT…
	Ascomycota	Hanseniaspora singularis	MDIQDRLGQSIPPQTNHAVSVCLPKWQDNIDYEEGKPRVINSLTTGYPRFFIHKSIQQLCGLLLQKYSKVNNFSHDISENCLPFSSYNVAKRCREYIKIRKRVNNSAENADYPIRILQLKSGKPVNSEEAKYKQQCTIACVFVHNDDYVYLKEYWQHTGEGISSRLSEYMLKNIEQLLGSSVATKQSISNGHKVDDKYIEERYGRSLDMSQGKEAELKIKKRIAFKMVDVENTAFNERVAMLSLSGNNNDRINNDNDLTQQQQPQSVDFIEHFVEENGFVSTVPTTDSQTPSAVNEISPVVSNSSMINEQQNQPRLIVDPIKDVYLFPSGMSAIFTAHRLLLELDSIRVKRSNFASNQQQNKQMPIGYGSPYMKTIMFGFPYTDTLSILKKFNHCHFIP…
	Ascomycota	Meyerozyma caribbica	MPSQDVGVPIPQNTPHAVSVTLPTWEATVGYEEGEEWVTKKMVSGYPRFFIHSVIQELAENLQSKYGREGERCMVFPSYNVAKRCREFIKAYSQEQVPVRVLQLSTPPPSTEEEKSSIIESTIGIVFFPVNQFAIAKSYWQHSGEGISSRMAEYVLAELFHKDSANSLPRLSRSSFLKQELQARQILHKSPSIRASSLHEESDKEQDTYIEQKYGRVLDLKFEKQARSALRRRICGKVDKSHSQQEEMEKSQRGKNLSETDVYLYPTGMAAIFNAHRALLAVVDEPKISVCFGFPYVDTLNVLRKFGPGVHFLGLGDDESLAQLEQDLESGQKEIMALFCECPSNPLLKTPNLKKIRYLADKFNFAVVVDETVGNFLNVHVLPYADIVASSLTKVFSGD…
	Ascomycota	Pichia terricola	MPVNMIPSQSIGAPIPNNTPHAVSVTLPTWEATVGYEEGEAWVVNRMNSGYPRFFIHNDIQQLCKLIESSYARDNEKCFIFPTYNIAKRCRAFIKEKAKTLSPPMTPAVRILQLSSPAPSNSEEESFRIEANISIVFFPSILFALVKEYWQHTGEGISSRLGEYFLSEMKAKLTAEANNKRSSGSTIGSSSSRRTSRSSRSSSSRRTSRSSRSSVSVNNNNNNKLESATFIEERFGRNLDLRFAKEAKKILLSRLSDEFNTPEFVDTENIYLYPSGMAAIFNAHRAVLAVSNESDAENVKSVCFGFPYVDTLNILRKWGAGVHFYGFGDDESLNDLERRLENGEKILSLFCEFPSNPLLKTPDIIRIKELSDKYEFLVVVDDTVGNSSNVNVVPYCDMV…
	Ascomycota	Ogataea nitratoaversa	MIQPPISQEIGDPIPNNTEHAVSVTLPTWEATVGYEEGQDWVVNKMNSGYPRFFVHSMIQKLCKLLELSYARDDERSFIFPSYAVAKRCRAFMKSKTQLQSCNIRILQLSSPAPKTEEEKAYRIEASIAVVFFPSSEFSLAKQYWQHTGEGISSRLGEYFLTEMKDKLKESANNKQKNKGNNSAGNKSLPRSSTTRGSRSSVASIGQNNQEFSTFIEERFGRNLDIRLAAEAKEILRKRIASKIRPDFKPADVYLMPSGMTSIFTAHQTVLSVSQHKDEKSVCFGFPYVDTLNVLKKWGSGVHFYGFGDDESLDDLEKRLEAGERLACFVCECPSNPLLKTPDLPRIKKLADEYGFIIIVDETVGNVSNIDVLPYSDLITASLTKVFSGDSNVMAGSLV…
	Ascomycota	Sporopachydermia lactativora	MYDIPHEIGQTIPINEPHAVSVSLPSWEATVGYERGEDWVVKKMSSGYPRFFIHEVIQKLCRWCEEKFGRENEEALVFTTYKSAKRCREFVQQHSTSNPKPRLRILQLTTPEPETEEERSFRAQVTVAVIFFNHVEFPFVKAYWQHSGEGVSSRLAEYTLNELIWQEKKEKESLFGTKEYSTFVEERFGRNLDFQFAPQAKTALKRRIAGQIDTDEEEFREAEADAKQVASANDEVQRAGSPVLSRLVSEEDVYLFPSGMAAIFHCHLAIRSYLHNVKKVSPADEPKSVCFGFPYVDTLNILRKFGPGVIFYGNGEPEDLDDLEEKLKNGLKISSLFCEFPSNPLLKSPDLVRIRQLADKYDFMVAIDETVGNFANIHVLPYADLVASSLTKVFSGDSN…
	Ascomycota	Hyphopichia burtonii	MTADIPSQEIGTPIPQNVSHAVSVTLPTWEATVGYEEGESWVTSKMNSGYPRFFIHSKIGELSKNVESKYGRDGEKSIIFPSYKVAKRCREFIKLRSKKPVRILQLSTPPPSNDFEKSSVIQSTIGVVFFSEEDFPIAKQYWQHSGEGISSRMAEYVLRELFENEKKDKDRFRSRTKQELQAERIQKKSPSISASFRSSSLSQNEEVEKEFNTFIEQKYGRVLDLKFAKEAKRALKRRICGKVDKSKNQEEEMEKAKRGKNLSENDVFLYPTGMASIFNAHQICLGISDTPKKSVCFGFPYVDTLNILKKFGPGVHFLGFGDDQSLDQLEKDLRSGEKDIMALFCECPSNPLLKTPNLKKIRALADEFNFLVVVDETVGNYLNIGVLPYSDIVVSSLTK…
	Ascomycota	Phaffomyces antillensis	MSAIPSQEIGDTIPNHTPHAVSVTLPTWEATIGYERGEDWVVKKMTSGYPRFFIHSKIQELCSFLEDKYGREGERVFVFPSYNVAKRCREFIKSKTELKSLPNVRILQLSTPRPKNEKEEEHRKEVKIAVVFLPESEFKMAKNYWQHSGEGISSRMGEYVLQELKMSNSSENNEEFNLFIEERFGRNLDLRYGEESKKILQKRISGSINEDSNRNIDPNDVYLYPSGMASIFNSHLCLLATLPIEKSVCFGFPYVDTLNILKKFGPGVHFYGFGDDESLIELEKTLKSGVKILGFFCECPSNPLLRTPNLKKAKELSIEYEFPIIVDETVGNFLNIDVLKYADIVVSSLTKVFSGDSNVMAGSLVLNPNSTYYTKFKNYFNDNFEDIFWSEDAIYLERN…
	Ascomycota	Candida oregonensis	MTQQNPSQLIGDLIPNNTAHAISVTLPTWEATVGYEEGEEWVVSKMSSGYPRFFIHGIIQQLAEAILAKYGREGEKCMIFPSYNVAKHCREFIKSRSENPNLLRRVLQLSTPPPVTDAERSSVIESTIGIVFFPANEASIAKQFWQHSGEGISSRMAEYALKELFENEKKDPARVKSRSKQELQAQSIQRKSPSISASIRSNSLSQNEEVDREFNAFIEQKYGRVLDLKFAKEAKIALRRRICGKADKSKNQEEEMYKAKRGRFLSETDVYLYPTGMSSIFNAHQALLGCSVAQKSVCFGFPYVDTLNILRKFGPGCYFFGHGDDEALDQLEAQLESGEIDIMALFCECPSNPLLKTPNLKRIRQLADKFDFGIVVDETVGNFLNISVMPYADMVVSSL…
	Ascomycota	Citeromyces hawaiiensis	MSSRMGEYCFEEVELADEAIALEMEKKNDRRNNRRVSRLSSINEPSTIPLREESAFIEERFGRNLDLRFHSEAKILLKKRIAGTMDDTSSKRSVNPDDVYLYPSGMASIFTFETETKNPFALASRTLTLWIFSKMGNGSLLLWVR
	Ascomycota	Citeromyces hawaiiensis	MKLLCESIGPCYWKDGSQSIHLPLTHSMPDKVLQKVGAPIPNYTPHAVSVTLPTWEATVGYEEGEAWVVNAMSSGYPRFFIHSAIQKLAFLLEKTYGREEERCMIFPSYKVAKSCREFIKEKTSLKNCPMRILQLSTIPPKTPDEESYRIEANIAAVFFPGSEFSVAKQFWQHSGQGISSRMGEYCFEELKLADEAIALEMEKKHDRKNNRRVSRRSSINEPSTIPLREESAFIEERFGRNLDLRFHSEAKSLLKKRIAGTMDDTSSKRSVNPDDVYLYPSGMASIFNSHQALLSVMENRDEKSVCFGFPYVDTLNILKKWGAGVHFYGFGDDQSLDELESNLESGMKIMALFCECPSNPLLKTPDLQRIKSLATKFKFAVVVDETVGNFLNIHVLPLA…
	Ascomycota	Spathaspora arborariae	MQLQSLPSQEIGVPIPNIPHAVSVTLPTWEATVGYEEGEDWVVSKMHSGYPRFFIHPIIQDVSKRIEHKYGRDGERCMVFPSYKVAKRCREFIKSKRKSGNDGNIRVLQLSTPSPALEEEKSTVIASNIGVVFFPACEYPLAKNYWQHSGEGISSRMGEYLLRELFEKERDGLVAPSRNGNMKLELQSQKIQLRSPSITAARGGSQSGSSNGEVDKEFSTFIEQKYGRVLDLKFTQGAKMALRRRICGKVDKSKNQIEEMEKARRGKHLSETDVYLFPSGMASIFFAHYSLLQTQPIKKSVCFGFPYVDTLNILKKFGPGVYFYGLGDDTSLDELEQSLEFGEIDIMALFCECPSNPLLKTPDLARIRQLADKYGFAVVIDETVGNFLNISVLPYADIV…
	Ascomycota	Candida golubevii	MTQAGPSQNVGDPIPNNTAHAVSVTLPTWEATVGYEEGESWVVDKMTSGYPRFFIHSVIQELAGCIERKYARNGERCMIFPSSAVAKRCRDFIRAKTDKPHLVRRILQLTTPLPKTEFEKSSVIECTIVSVIMPQDDFPLAKQYWQHSGEGVSSRMAEYVLKELFEKAKTPLTRSNSRSKQELQAQRIQRKSPSISASMRSASLSQNESVDREFNDFIEQKYGRVLDLKFATQAKVALRRRIAGKADHAQVEQNNETIDQFDHNSDGKRGTNISENDVYLYPTGMASIFSAHQAILSIVNGEKKLVCFGFPYVDTLSILRKFGAGCLFFGNGDDESLDEIERGLESGEIDIAGFFCECPSNPLLKTPNMKKVRTLADKYNFVVVVDETVGNFLNISVLQ…
	Ascomycota	Ogataea pilisensis	MIQPPISQEIGAPIPNNTEHAVSVTLPTWEANVGYEEGQDWVVNKMNSGYPRFFVHFKIQQLSNLLELNYARDDERCFIFPSYAAAKRCRTFMKSKTQLSSCTIRILQLSSPAPKTEEEKSYRIEASIAIVFFPSSEYTLAKQYWQHAGEGISSRLGEYFYTEMKEKLESSASSKKEKTTVTDKSNVSNNKNAKRGSGRSSTSRGSRSSISSVAQNQEFSTFIEERFGRNLDIRLAKEAKVILRKRIASKISADFSIDNVHLMPTGMASIFTAHQAALATSQYKDEKSVCFGFPYVDTLNILKKWGAGVHFYGFGDDESLDDLEKRLESGERVLSLVCECPSNPLLKTPDLRRIKQLGDKYGFMIIVDETVGNVSNIDVLPYTDIVAASLTKVFSGDSN…
	Ascomycota	Lipomyces arxii	MHRFTKVTDSNIRVVEITVPPPCQGVHSNISIVFFPESEVALARSFWQHTGHGISSRMAEYCLERLRATETTKSESKSSADAFKLAPHTFRRYAKKFDSPSVASSEDESDDSREFATYLEERFGRNLDISFVRQVKIALRRRIAGTLEDNLDISQVLQTQPHVSTRNVEGLTEDDVFLYPTGMSSIFNAHQLLLAGLENKKSVCFGFPYIDTLKILNKWGPGCHFYGHGEPQDLVEFEKLLEGGEQVMALFCEFPSNPLLKSPNLREIRRLADKYNFVVVVDETVGNFKNIHVLEYADIVVSSLTKVFSGDSNVMGGSLVLSPASQYYDVLKETMAKEYEDNMWAEDAIFLERNSRDFVSRIRRINVNAEALCELLLVEPKGECAWFI
	Ascomycota	Cyberlindnera petersonii	MIAPSQEIGDPIPNNTAHAVSVTLPTWEATIGYEEGQDWVVSKMNSGYPRFFIHKKIKDLCALVEEKFGREGEKAFIFPSYNSAKRCREFVKEKAECKLPTIRILQLNTPAPKKQEEKTYRAEAHIAVIFVPEAQFSLAKQYWQHAGEGVSSRLGEYVLQELQIVHNELAEDKDKEYKVFIEERFGRNLNLSFAAEAKDALKRRISGSIGDENKENVAERKVAEDDVFLYPTGMAAIFHAHHAFLQTFPNEKSVCFGFPYVDTLNILKKFGPGVHFYGLGDDDSLNDLEKRLEGGERILSLFCECPSNPLLKTPNLKRIHELAMKFGFLVAVDETVGNFLNIDVLPYADVVVSSLTKVFSGDSNVMGGSLVLNPASRHYAELKKYFAENYEDLFWAEDA…
	Ascomycota	Candida montana	MKSVPSQEIGDTIPNHTPHAVSVTLPTWEATVGYEMGEDWVVKRMTSGYPRFFVHSKIKELCEFLEEKFGREGEKVFVYPSYNVAKRCREYIKSKTQAKDLPNVRVLQLSTPRPKNEEEEEHRKEVKIAAVFLPESEFKLAKQYWQHSGEGISSRMGEYVLQELKISSKDDNEDYNVFIEERFGRNLDLRYGEEAKVILRKRISGNIAGESNDRKFNEDDVYLYPSGMASIFNAHLSLLSTLSVEKSVCFGFPYVDTLNILKKFGPGVHFFGFGDDESLLELEKKLDNGEKILGFFCECPSNPLLKTPNLKKVRELADKFDFPVVVDETVGNFLNIDVLKYSDIVVSSLTKVFSGDSNVMAGSLVLNPNSKFYPKLKEYFNNNFEDIFWSEDAIYLERN…
	Ascomycota	Ogataea pini	MKQPPVSQVIGAPIPNNTDHAVSVTLPTWEATVGYEEGQEWVVNKMHSGYPRFFVHEKIQELSKLLELAYGRDNERCFIFPSYKAAKRCRAFIKEKTQLPNCPIRILQLSTPAPKNEEEESYKTEAEIAVVFFPSSEYSLGKNYWQHAGEGISSRLGEYFFTEMKEKLETAAQKEKKTPKENVRRSSSGRNSRSSISSTLQNSQEFSTFIEERFGRNLDLRFAKEAKDILRKRIASSVSPDLPPNNVYLFPSGMASIFHAHQIVLNSLDQKELKSVCFGFPYVDTLNILRKWGAGVHFYGFGDDESLDELEQRLAGGEKILSLFCECPSNPLLKTADLKKIKQLSEQYKFAVVVDETVGNVTNIEALPYCDIVTSSLTKVFSGDSNVMGGSLVLNPKSP…
	Ascomycota	Vanderwaltozyma polyspora	MIASKVGQSIPPNTSHAISVCLPTWEDNIAYSKGDSDLLSRLQTGYPRFNIHKSVQRLCEVLTDKYAKENESCLCFPSYKVAKRCREYIRIKSSREALRVPKVRILQLATSKPVTIEEARWKKECRIAVVFVDKKYYKFIQQYWQYTGEIISSRLAEYVLHELFIVEKSSQSMKSPNKGSTHLEQRDKEEYIETRYGRNLNFAFGNRAKGLIKRRIATKVADNIELEAEDFENYHLDSHLNLNNHQNPTLDINTDFLDTMNDDDHHPRSHDIISTIPPEPIEMDTPNDNLSSINSFVSVSNDINENNRPNMRIDAEKDVFLFPSGMASLFTAHRLLLNLDARRVQRSRSSSNVATNTNNGLADNSINTGASIGYGPPYKKTVLFGFSNNDTKNILSEFN…
	Ascomycota	Spathaspora passalidarum	MQLQTLPSQEIGMPIPNIPHAVSVTLPTWEATVGYEEGEDWVVSKMRSGYPRFFIHPIIQDLSKRVEHKYGRDGERCMIFPSYKVAKRCREFIQSKAKTNASRRVLQLSTPAPALEDDKSTVIAATIGVVFFPASEYPLAKNYWQHSGEGISSRMGEYVLKELFEKEPVSNGRTGNMKLELQSQKIQLRSPSISAARGGSQSNSSNNGSAEVDKEFSTFIEQKYGRVLDLKFTQGAKMALRRRICGKVDKSKNQIEEMEKARRGKHLGETDVYLFPSGMASIFFAHFSLLQTSKGEPKKSVCFGFPYVDTLNILKKFGPGVYFYGLGDDDSLDELEQGLESGAIDIMALFCECPSNPLLKTPNLARIRALADKYNFAVVIDETVGNFLNISVLPYADIV…
	Ascomycota	Meyerozyma guilliermondii	MPSQDVGVPIPQNTPHAVSVTLPTWEATVSYEEGEEWVTKKMTSGYPRFFIHSVIQDLAENLQSKYGREGERCMIFPSYKVAKRCREFVKTYSQEQVPVRVLQLSTSPPSTEDEKSSIIESTIGVVFFPVNHFAIAKSYWQHSGEGISSRMAEYVLAELFHKDSASSLPRLSRSSFLKQELQARQILHKSPSIRASSLHEESDKEQDTYIEQKYGRVLDLKFEKQARSALRRRICGKVDKSHSQEEEMERSHRGKNLSETDVYLYPTGMAAIFNAHRALLGVVDEPKISVCFGFPYVDTLNVLRKFGPGVHFLGLGDDESLAQLEQDLESGERDIMALFCECPSNPLLKTPNLKKIRSLADKFNFAVVVDETVGNFLNVHVLPYADIVASSLTKVFSGD…
	Ascomycota	Metschnikowia matae	MAENNPSQEPGTPIPENTPHAVSVTLPTWRATVAYEEGESWVADKMTSGYPRFFIHGIIQKLASKLEDKYARPGEKCMIFVSYKVAKLCREFIKAKSDNPKAVRRLLQLAVSSPATEFEKSSVTDCTIACVFMQPLDFPLAKQFWQHSGEGISSRAAEYALKELFENDRNSLRHQNRTRQELQAQSIRKKSPSISASIRSNLTSQNEAADREFNTFIEEKFGRVLDLQFSSQAKIALKRRISGTAEQAIGAVIEDETVKRGENISENDVYLFPTGMSSIFNSHQAILAISDKPNKSVCFGFPYVDTLNILRKFGEGCIFYGHGDEASLDEMEKGLESGEIEINGLFCECPSNPLLTTPNLKRIRALADKYHFPVVVDETVGNFLNISVFQYADIVVSSL…
	Ascomycota	Candida homilentoma	MISAYPSQEIGEPIPPNMPHAVSVTLPTWEATVGYEKGESWVTSKMNSGYPRFFIHSIIKKLARNIEHKYGRDGEQCMIFPSYKAAKRCREFIKARSKSPVRVLQLSTPPPSNEFEKSTVIETNIGVALFAADDFGIAKQYWQHSGEGISSRMAEYVLRELFENEKKDPNRFRSRTKQELQAQKIQQKSPSISASFTSNNSQNEEVEKEFNTFIEQKYGRVLDLKFAADSKRALRRRICGKVDKSRNQEEEMEKARRGKTLSETDVYLYPTGMNSIFSAHRACLGITEQPKKSVCFGFPYVDTLNILKKFGPGLHFLGLGDDKSLDELENNLESGNLEILALFCECPSNPLLKTPNLKRIRALADKFHFAVIVDETVGNYLNIQALPFSDMIVSSLTKV…
	Ascomycota	Cyberlindnera xylosilytica	MQLPSQAIGAPIPNNTAHAVSVTLPTWKATVGYEEGEDWVVKKMHSGYPRFFIHEKIQDLCALVEEKFGREGEKAFVFPSYEVAKRCREFVKEKSENKLPTIRILQLSTPAPKAKEEETYRAEAHIAVVFVPASEFSVAKQYWQHSGEGISSRLGEYVLQELKIVHNNLAEDKDKEYKVFVEERFGRNLNLSFANEAKLALRRRIAGSLGDEDKANTAERKVNEEDVFLYPTGMAAIFNAHQSFLKVYPNEKSVCFGFPYVDTLNILKKFGPGCHFYGFGDDESLDDLEKRLSSGEKVLSLFCECPSNPLLKTPNLKRIHELSLKYKFPVAVDETVGNFLNIDVLPYADVVVSSLTKVFSGDSNVMGGSLVLNPASQFYAQLKPWFQENYEDIFWAEDA…
	Ascomycota	Kregervanrija fluxuum	MTYYPVGAPIPSNTNYAASGSLPKWQNIIDFHKADESFVNQLVGGYPRATIHPKIQQLMKLFERNYGTENELCLIFPTTKISKYCQAYIEKLSESSSRPQCRILDFSNEVNGKNNVQCKLSVLFFPKDEFEIAKSYWKITGNDISARLAEYFLNQTRDKLFPNDNCEQYISYMKKEYDENLDLTLGASSKQVIKRRLSSFFNRTLTDANDVYLYPTGMSCISNAYKMVQASVNSNTSVCFGFPFADTLRLLKIWSTNLKFYGLGDDKSLIEFENELINGLKVSCLICEIPTNPLLTTPNLKKIKQLSIKFNFVVIIDDTIANSTNVNVLPFADLVVTSLTKSFAGSCDVTAGSIILNKSSDFYSTFKNYLDKNFEEMFWVGDAIRLEIYSRDFVERSIK…
	Ascomycota	Kregervanrija fluxuum	MSALPPSQSIGAPIPNNTDHAVSVTLPTWEATVGYEEGEDWVVNKMHSGYPRFFIHSKIQELCSLLEANYARDDERSFIFPTYEVAKRCRAFIKEKSLLNPKPSVRILQLSSPAPKSSEEESYRIEANIAVVFFPASEFSIAKQYWQHSGEGISSRLAEYFLSEMKDKLKTEINNKKPSTVASSRRGSGRSSTSRASRSSRSSRSSLSSILNNNKQESATFIEERFGRNLDLRFAKESKKILKERLSSHFDKDLTDVNDTYLYPSGMSAIFGAHQLLLRSMGEEKIKEKSVCFGFPYVDTLNILRKWGAGVHFYGFGDDESLDDFEKRLENGEKILSLFCEFPSNPLLKTPDIVRIKKLSDKYDFVIVVDDTIGNSSNINVLPYCDIVVSSLTKIFSGD…
	Ascomycota	Starmera amethionina	MVYVPSQEIGDTIPNNTPHAVSVTLPTWEATVGYEEGQDWVVSKMNSGYPRFFIHSKIKELCALIENKYGLPGTKAFIFPTYKVAKRCRRFMKEKNPELSDQLRILQLSTPKPTNKDERSVRKDVEFSVIFVPDDQYALAKSYWQHSGEGISSRMGEYILHELQEKDEKNLRMLTNGVVSKDYQNFIEERFGRNLNLLFGDEAKLILKRRISSKVSANNPDLKITTDDVYLYPTGMAAIFNSYQIVLGTSTNFKENKSMEKSICFGFPYVDTLNILKKFGPGVYFYGFGDDESLIEIEKFLLEGNKIMSLYCECPSNPLLKTPNLCKIKELSTKYNFPIIVDDTVGNFCNINVLPFADIVVTSLTKVFSGDSNVMAGSLILNPSSEYYEIFKQFLNIEF…
	Ascomycota	Ogataea glucozyma	MKQLPVSQAIGAPIPNNTDHAVSVTLPTWEATVGYEEGQDWVVNKMNSGYPRFFVHSKIQELSKLLELVYGRDNERCFIFPTYKVAKRCRAFIKDKTQLTNCPIRILQLSTPAPKNEEEESYRIEASIAVVFFPSSEYSLGKNYWQHAGEGISSRLGEYFLTEMKEKLETAAQKEKKASLHNKEGSRRSSSGRNSRSSISSTVQNTQEFSTFIEERFGRNLDLRFAKEAKSILRKRIASSISPELSPNDVYLFSSGMASIFHAHQICLNSLEQKDDKSVCFGFPYVDTLNILKKWGAGVHFYGFGDDESLDDLEKRLVSGEKILSLVCECPSNPLLKTPDLKRIKKLSEQYKFAVVVDETVGNVTNIEVLPYSDIVTSSLTKVFSGDSNVMGGSLVLNP…
	Ascomycota	Kluyveromyces marxianus	MKIATEVGDSIPPNTKHAVSVSLPTWEATVGYEEGEKWVVERMTTGYPRFFIHKSIQRLCNVLKDKYAKEEETCLVFPSYQVAKRCREFCKVKSKVTLRNKIRILQLATSKPLNKEEESWKRECKIAVVFAQKDLYPLLKQYWQHTGEIISSRLAEYVLAELFELEHSDGKQNEEFVENRFGRSLDFSFAGRAKLLIKRRIARKVVDVDEDDDETAQQQQEQQEQQQQQQQQTNNRSDSGSDDEASTATGNGEDNETSFTHSPGIPRDDVIRVEFSDVDDDEDDGNFAHMDHNSAIPAELIDEVEFEQINISPPSPQNTDCASSGILTDNLEATSIHLNPERDVFLFPSGMASIFTAHRLLLELDSKRVRRNAVTSDPIGYGGAYKKTVMFGFPYTDTL…
	Ascomycota	Cyberlindnera saturnus	MELPSQEIGESIPNNTPHAVSVTLPTWRATVGYEEGEDWVVQKMKLGYPRFFIHGKIKELCALVEEKFGREGEKAFVFPSYAVAKRCREFVKEKSTRSDLPTIRILQLSTPPPRGNEEESYRKEAHIAVVFVPESEFGVAKQYWQHSGEGISSRLGEYVLQELKIVDNNLQEDKDKEYKLFIEERFGRNLNLGFANEAKLALKRRIAGVLEETTEVGRVGEDDVFLYPSGMAAIFNAHLCLLKTLPNEKSVCFGFPYVDTLNILKKFGPGVHFYGFGDDDSLDDLETKLSQGESILGLFCECPSNPLLKTPNLKRIHELSLKYKFPVVVDETVGNFLNIDVRPYTDIIVSSLTKVFSGDSNVMAGSLLLNPASQFYPQFKKYFQENFQDIFWAEDAIYL…
	Ascomycota	Cyberlindnera saturnus	MLLNTLSNEKSVCFGFPYVDTLNVLKLFGLGVHFYGFGDDCTLDDLEIKLSQGEHILGLFCECLSNPLLKTPNLKRIHELCLKYKLPVVVDETVGKFLIIDIRPYSDIIVPSLTQVFSGACNVMAGSLVLSPASQFYGQFKKYV
	Ascomycota	Candida cretensis	MSTQAIGVPIPDIPHAVSVSLPTWKAVVAYEEGEEWVVGQMKSGYPRFFIHPVIKDLCRELESKYGRQGESAMVFPSYKVAKRCREFMKNRADDAKIAIRVLQLSTAPPSTDDERSFILEATIGVVFFPSTEFALAKQYWQHAGEGISSRMAEYVLRELFKKDGSHHLQQHHGGGVKHQHQAKQAQNRDPSIVGSTSDEVEKENDTFIEQKFGRVLDLKFARESKIALRRRICGKVDKSHNQHEEIEKLKRGKHLSETDVYLFPSGMASIFQAHQAMLTIGPAKKSVCFGFPYVDTINILNKWGPGMHFLGMGDDKALDELEQSLETGEFDIMALFCECPSNPLLKTPDLKRIRALADKYGFAVVVDETVGNFLNIHVLPYADMVASSLTKVFSGDSNV…
	Ascomycota	Spathaspora gorwiae	MSTMYSSPSQEIGMPIPNIPHAVSVTLPTWEATVGYEEGESWVVSKMNSGYPRFFIHPIIQDLSRRIEHKYGRDGERCMVFPSYKVAKRCREFIKSKSSKSTTIRVLQLSTPLPKTEEEKSTVVEAIIGVVFFKQELYPLAKNYWQHSGEGISSRMGEYILNELFEREKDMGSGRRASIMKSELQAKQIQSRSPSISARRSTSNSINGTSNEVEKEFDTFIEQKFGRVLDLKFAMEAKRALRRRIGGKADKSKNQIEEMEKAKRGKYLSETDVYLFPSGMASIFFAHLALLKTSKEQKKSVCFGFPYVDTLNILKKFGPGCYFLGLGDDKSLNELERELDQGEIDIMALFCECPSNPLLKTPNLKKIRELADKHNFAVVVDETVGNFLNIHVLPYADMV…
	Ascomycota	Metschnikowia ipomoeae	MCHSVIGATPIGPLPHLYRQPYTMADYNPSQEPGTPIPENTPHAVSVTLPTWRATVAYEEGESWVADKMTSGYPRFFIHGIIQKLASKLEDKYARPGEKCMIFVSYKVAKLCREFIKAKSDNPKAVRRLLQLAVSSPATEFEKSSVTDCTIACVFMQSLDFSLAKQFWQHSGEGISSRAAEYALKELFENDRNSLRHQNRTRQELQAQSIRKKSPSITASIRSNLTSQNEAADREFNTFIEEKFGRVLDLQFSSQAKIALKRRISGTAEQAIGAVIEDETVKRGENISENDVYLFPTGMSSIFNSHQAILAISDKPKKSVCFGFPYVDTLNILRKFGEGCIFYGHGDEASLDEMEKSLESGEIEINGLFCECPSNPLLTTPNLKRIRALADKFHFPVVV…
	Ascomycota	Candida dubliniensis	MPSQEIGVPIPNLPHAVSVTLPTWEATVGYEEGEDWVVSKMNSGYPRFFIHSSIQKLCSNLEKKYGRDGERCMCFPSYKVAKRCREFIKTHTINPTSFKIRVLQLSTLEPTNDNEKSTRIGATIGVVFFPRSEYHLAKNYWQHSGEGISSRMGEYILKELFEKDNDNSNGTDVSKLKGNLKQELQSLQIQSRSPSISASRASSASGYNIDDVNRDFDSFIEQKYGRVLDLKFANEAKAALRRRIAGKADKSTERLEELERAKRGKHLNENDVYLFPSGMASIFYAHHALLNISKQPKKSVCFGFPYVDTLNILKKFGPGVHFLGLGDDASLDKLEEELSQGLDILALFCECPSNPLLKTPNLNRIRQLADKYNFAIVIDETVGNFINIHVLPFADMVAS…
	Ascomycota	Kloeckera hatyaiensis	MDIQRTLGQPVPAGSNYSFSVCLPTWNDVLGYKNKDPQVMDQLSTGHPRFVIHKSIQQLCNLVLYKYSKVNTSSNDISESCLPFSSYNVAKRCREYIKMRKHVENSAVNQEYPIRILQLKTGKPLTLDETRYKQQCTIACVFVHKDDYVYLREYWQLTGEGISSRCADYMLKNIEQLLGTQLSELKKSNNFMNSNNQIDVDYITSYSKSGLDLSTHEQAKYHVKLALASRNNGLQSLNHFSSPAANNGNRGNVSIVRSPTPEPVSSQNLRTVTSNVSNDAIEFVQHFVEENGSVSTTTNTTTDANQDDYRIHPITSTNNSIYPISESVSSPASSYPNSLLDNTHHVFIDPKDDVYLFPTGISAVFTAHRLLLELDSIRVRRTVSNSSSGMKNISKMPIG…
	Ascomycota	Cephaloascus albidus	MASIFGAHQALLSIFPHEKSVCFGFPYVDTLNILRKFGPGVHFYGFGDDESLEELESKLRSGMKILALFCECPSNPLLKTPNLKKIRKLADEFGFAVVVDETVGNFLNVHVAPYADIIVSSLTKVFSGDSNVMGGSLVLNPDSRIYKQLKTYFNEEYEDLFWAQDALYLERNSRDFVTRSAKINDIAASAVELLSNSDLISKVYYPSTNTSKKYYDEIKTADGGYGGLLSFVFKDPNDARCFFNIVELSKGPSLGTNFTIASPYAILAHFNELDEVEKWGVDRNLIRISVGLEGKSELLKVLSDALECAAEQHD
	Ascomycota	Pichia kudriavzevii	MPVNPPSQNIGAPIPNNTDHAVSVTLPTWEATVGYEEGKDWVVQKMNSGYPRFFIHNDIQQLAKLVEGSYGRDDERCMIFPTYNIAKRCRAFIKEKAAALNPPVKAVVRILQLSSPPPANAEETSTKVEANLAFVFFHSKLFPIAKQYWQHSGEGISSRLAEYFLSEMKDKLAAEMNSKRDSASTASSSSHSPRPSRSSRSSRSSINISRSNIKQESATFIEERFGRNLDLRFAKDAKKILLQRLASEYDHSHSDSENVYLYPSGMAAIFNAHRAILGFNDEKDSNTLKSVCFGFPYVDTLNILRKWGAGVHFYGFGDDESLDDLELRLESGERILSLFCEFPSNPLLKTPDIIRIKKLSDKFGFSVVVDDTVGNSSNVNVIPYCDIVVSSLTKIFSGD…
	Ascomycota	Debaryomyces fabryi	MSNDGPSQEIGAPIPSNTPHAVSVTLPTWEATIGYEEGEDWVVNKMNSGYPRFFIHSVIQDLAKNIEAKYGREGERCMVFPSYNVAKRCREFVKAKSDKTNLSVRILQLSTPPPEDELEKSLIIESNIGVIFFPASEFPLAKNYWQHSGEGISSRMGEYVLREIFQKEKKPSTYKGSHMKQELQAQRIQQRSPSLSKSLQSPSFSSNEETEKEFNTFIEQKYGRVLDLKFAEQAKVALRRRICGKIDKSHSQEDEMQKARRGKHLSETDVYLYPSGMAAIFNAHHALLQVAETPNKSVCFGFPYVDTLNILKKFGPGVHFFGFGDDESLQDMETQLQNGEIKITALFCECPSNPLLKTPNLKKIRELADKYNFAVVIDETVGNFVNIHVLPYADIVASS…
	Ascomycota	Ambrosiozyma pseudovanderkliftii	MPQSVCQDIGAPIPNNTEHAVSVTLPTWEATVGYEEGQDWVVNKMNSGYPRFFIHSKIQELCKLIEANYARDNEKSFIFPTYNVAKRCREFIKDKTTLTSCPVRIFQLSSPAPKNEEEASYRIEAKIAVVFFPSTEYALAKSYWQHSGEGISSRLGEYFLNEMKDKLTADIKEKPNARPSSSSRRGSGRSSTSRNSRSSHSSVLNNNTEFSTFIEERFGRNLDVRYAKEAKKLLKERVAHASGHDTSSEDVYLYPSGMASIFNAHQIFLHTSDGAKTQKSVCFGFPYVDTLNILRKWGAGVHFYGFGDDESLDSLEQRLESGEKVLSLFCECPSNPLLKTPDLIRIKALSDKYGFTIAIDDTVGASNIDVLPYCDIQVSSLTKIFSGDSNVMAGSLTLN…
	Ascomycota	Metschnikowia santaceciliae	MCHSVIGATPIGTPPHFYRQPYIMADHNPSQEPGAPIPENTPHAVSVTLPTWKATVAYEEGESWVADKMTSGYPRFFIHGIIQKLASKLEEKYARSGEKCMIFVSYKVAKLCREFIKAKSDNPKAVRRLLQLAVSSPATEFEKSSVTDCTIACVFMQSLDFPLAKQFWQHSGEGISSRAAEYALKELFENDRNSLRHQNRTRQELQAQNIRKKSPSITASIRSNLTSQNEAADREFNTFIEEKFGRVLDLQFSSQAKIALKRRISGTAEQAIGAVIEDETVKRGENISENDVYLFPTGMSSIFNSHQAILAISDKPKKSVCFGFPYVDTLNILRKFGEGCIFYGHGDEASLDEMEKGLESGEIEINGLFCECPSNPLLTTPNLKRIRSLADKFNFPVVV…
	Ascomycota	Kluyveromyces aestuarii	MISTEVGDSIPPNTRHAVSVCLPTWEATVGYEEGEKWVVDKMTTGYPRFFIHNSVRKLCDVLKDKFAKEDETCLVFPSYEVAKRCREYCKIKSVNGLKQRIRILQLATTKPMNREEETWKRECKIAVVFAEEDLFPLIKQYWQHSGEIISSRLAEYVLDELFAVENKDGKLVERDGEEFIEKRFGRNLDFSFADRAKLLIKRRIARKVVDVEEDDEERRGNGGRTILNTRADTEFESTNAENMSEINAAAAVPSLEQEHFGESDDYYESHGNVDSDVINQISTIPAEPIDEVEFEQLNISVPNPEISNEDLIESSDVDIYVNPEKDVFLFPSGMASIFTAHRLLLELDARRVRRGGVNNSEPIGYGGSYKRTVMFGFPYTDTLSILKKFNHTHFLGHGD…
	Ascomycota	Cyberlindnera maclurae	MIYPSQEIGESIPNNTPHAVSVTLPTWKATVGYEEGESWVVDKMQLGYPRFFIHGKIKELCCLVEQKFGREGERAFVFPSYAVAKRCREFVKEKSTIGALPTIRILQLSTPAPRGNGEESYRKEAHIAVVFVPESQFGVAKQYWQHSGEGISSRLGEYVLQELKIVDNNLHEDRDKEYKVFIEERFGRNLNLEFANEAKLALRRRIAGGMDDQVDESDVFLFPTGMAAIFNSHLCMLKTLPKEKSVCFGFPYVDTLNILKKFGPGVHFYGFGDDESLDELESKLSNGEKILGLVCECPSNPLLKTPNLKRIHQLSLQYKFPVVVDETVGNILNIDVTPYADLIASSLTKVFSGDSNVMAGSLVLNPKSQFYSLFKEYFAKEYEDIFWAEDAIYLERNSR…
	Ascomycota	Saturnispora dispora	MPRFASPSQDIGAPIPNNTPHAVSVTLPTWEATVGYEEGEAWVVDQMSSGYPRFFIHSQIQALQKLLEASYGRETERCMIFPSYIVAKRARAFIKEKSLNKPAVRILQLSSPKPANNEEASYRIEANISVVFFPVTEASLAKQYWQHSGEGISSRLGEYFLIEMKDKLNTTAAKNPTPPRASRASRSTRSSVSGRGSNNNKDESDTFIEERFGRNLDLRYANDAKSILKERLASQINDVDASDIYLFPTGMSAIFNAHRYALNTIGENESNIKNEDGKFLLRKEEKSVCFGFPYVDTLNILRKWGAGVHFYGFGDDASLDDLESRLENGEQILSLFCEFPSNPLLSTPDLIRIYELSKKYKFIVVVDDTVANSCNVEVLRYCDIVVSSLTKIFSGDSNV…
	Ascomycota	Candida canberraensis	MSFRPATGPDQAHKDDSVYQLFTMPSQEIGVPIPNIPHAVSVTLPTWEATVGYEEGESWVVSKMNSGYPRFFIHSKIKKLASKLEEKYGRQNEVAIIFPSYKVAKRCREFVKNRAGADADGAPVRILQLSTPPPANEDERSTKIECTIGVVFLPSTLFPLAKEYWQHSGEGISSRMGEYILKELFEEEKDPGVNFKRTSGALKLELQAKQIQQRSPSISASFSNANAPEHIAEKEYNTFIEQKFGRVLDLKFAKQAKIALRRRICGKVDKSHNQIEEIEKAKRGKNLSETDVYLFPTGMASIFYAHYSILKIWSTPKKSVCFGFPYVDTLNILKKFGPGVHFLGLGDDPSLDALEQQLESKEIDIMALFCECPSNPLLKTPNLKRIRALADKYDFVVVV…
	Ascomycota	Ynakazawaea holstii	MPSTPVSQEIGAPIPNNTQHAVSVTLPTWEATVGYEEGQDWVVNKMNSGYPRFFIHNSIKYLSELLELNYGREGERSMIFPTYNIARRCRNFLKLKTSLEKCNVRILQLSTPSPKTEEEKSIRVGINFSVVFFPGSEFPLLKDYWQHTGEGISSRRAEYILSELKPKLLEDSEAKAKEIQEKLKSKVRNPKRSSTSMNRSSSTSSQQLEKEYSTFIEERFGRNLDLRYTKEVKQILQRRIANKINESNNNILNEHDVYLYPTGMTSIFNAHQAILNTFPERSESLKSICFGFAYVDTPNILRKWGAGVELYGFGDDESIVELEQRLKLGDKFLALFCECPSNPLLKTPNLTKLKQLSDEYGFLIVVDDTVGNFSNINVLPYSDMVVTSLTKVFSGDSNV…
	Ascomycota	Saccharomycopsis malanga	MYIASQTVGEPIPNNTEHAVSVTLPTWEAIVSYEEGDQSVISRMKTGYPRFFVHKSIVELNKYLLAEYGRVGKEDVLIYPSYTVAKRCKQYMIQRVLSLETENQSDHKKIRIVKLTTIGPKSENETNYRTQLSIGIVFFPPKYFKYCKEFWQHTGEGISSRLAEYCLHELKYEKLVKQSQLAGIDSLDDEDKIFVEEKFGRNLNFNEADNANLIIRKRIINQVTQSNQDRPDLQIGDADDVYLFPSGMSSIYHIHNIWLETLANCKTVVFGFPYVDTLNITSKFGPGLVHLGNGSDEELELLDQRLQDGEKILGVITECPSNPLLRTPNLPKLRAIADKYGFPLAIDETIGNCININIYEYADAVCSSLTKIFSGDSNVMGGSIVLNRNSRFYPTFKQW…
	Ascomycota	Eremothecium coryli	MSSIIGESIPPNTRHAISVSLPTWEACVGYEEGDPNIVERMETGYPRFFIHKSVEKLRAMLVTKYAKETETCMIFPSYDVAKRCREFMKLKGAPTPPTGSTRYRILQLSTSKHRNEEERMWKRECKISVVFFPKDQFYLAKKYWQHSGEIISSRLAEYVLHELFELVRAEEQKKKQTDKKGTLDKEDAEVHDDSEELIRDEEDFIEQRYGRNLDFSFADEAKAIIKRRISKQMIDVKESSVETTASSSPEDHDGSVVTEAEDSRATTGAPSGGVSHDVQASQSNESLVSTIPAEPIDQEEFEQINISASASKEKLPLVVDPEKDVYLFPSGMASLFTAHRLLLQLDSCRVNRTKQDEPSQRNTFTLPHSQTGTIVGYGPPYKKTVMFGFPYTDTLSILR…
	Ascomycota	Hyphopichia heimii	MISATPSQDIGVPIPENTPHAVSVTLPTWKATVGYEEGEDWVVKKMNSGYPRFFIHSSIQKLGREIEKKYGREGESCLILSCYKSAKRCREFMKARTKKSVRVLQLSTPPPDNELEKSSVMESNFGVVFFAEDDFSIAKQYWQHSGEGISSRMAEYIFKELFEQDERKIRSRVKQEQQALKIQQKSPSISASVRSSSMSQNEEVEREFNTFIEQKFGRVLDLKFSTEAKRALKKRICGKIDTTNHQISDNGESTRNKNLSENDVYLYPTGMASIFNAHQAVLGITKTPKKTVCFGFPYVDTLNILKKFGPGVHFLGFGDDASLDEMENKLESGEFDIQALFCECPSNPLLKTPNLKRIRKLADKYKFVVVVDETVGNYLNICVLNYADIVVSSLTKIFS…
	Ascomycota	Peterozyma xylosa	MHSNISQEIGAPIPNNTQHAVSVTLPTWEATVGYELGQDWVVKKMNSGYPRFFLHTKIQKLSHLLELSYGKDDEKSMIFPTYSVAKRCRNFLKSKSELIKCPVRILQLSTPGPSSVEEASTKIATNFSIIFFPASELPIAKSYWQHSGEGISSRMAEYILNELQPTLLKESVLRSKELATAKELEKKSRLRNQRRSSSLRTSATSITSINQEQEYSTFIEERFGRNLDLKFTNEARSLLKNRISTSINESAKDFPQFSKLVDVGEDDVYLFPSGMASIFNAHQLLMDAFPEQAEIYKSVCFGFPYVDTLNILKKWGAGVHFYGFGDDDSLVELEEKLRSGELKIFSLFCECPSNPLLKTPNLSKIRELADEFGFSVVVDETVGNFLNVHVLPYLDIIAS…
	Ascomycota	Kodamaea laetipori	MPSQEIGVPIPNIAHAVSVTLPTWEATVGYEEGEDWVVSKMNSGYPRFFIHSTIKDLAAKIEQKYGRQGESVMIFPSNSVGKRCREFIRSKTELKSPVIRLLQLSTSAPKNEDEVSRVIEASICAVFFPSSEFPLAKSYWQHSGEGISSRMAEYVLRELFQSDKTATPPLNSPNSSKRNSLLKNDSQKSPSPVPSRDESFADFENPDLEYNKFIEQKFGRVLDLKFAPHAKIALRRRICGKVDKSHNQQEEMEKLRRGKNLSETDVYFYPTGMASIFNAHNALLKTQPPKKSVCFGFPYVDTLNILKKFGPGVHFLGMGDDNALDELEGRLESGEYDIMALFCECPSNPLLKTPNLKRIRALSNKYNFAVVVDETVGNFLNIHVLPYADIVCSSLTKVF…
	Ascomycota	Lachancea fantastica	MDVAFGSRLPSDLEHAVSVSMPKWDQTLAFEEKDPVYANKMLTGYPRYYLQPPTREVGQYLQRSLDEDFELFRPFASAQSAEKCVQYVKQRLGPDARVLKQVHTIGCTGKDHLQVAGIFASGDEAPLVQEYWKFSGEVMSTRFATFVLSQLQRKPDLEVPQFLAACRREEEMGASAKVALRERIVDRYSKRVSHKDVFFFASGMSTIFSTRKMILAWTALQSEDISTHSTVVIGFPFKDTPAVMDRFGPNHFYGLGDSRDIDQLENLLQRGETRVAAVFTETPSNPLLRFTDLGRIRRLADRYNFCFVIDDTIGGLNIDILGFADIVCTSLTKLFNGASNALAGSLVVNPSSKFHGFAVSYFSSSEIEDLLWCQDAVVLERNSRDFQARTLQTNANTEK…
	Ascomycota	Lachancea fantastica	MISTSIGESIPPNTKHAVSVCLPTWASSVGYEEGDPEIIGKLTTGYPRFFIHKSIQKLCNNLAAKFAKENETCLVFPSYQVAKRCREFVRTKSDGTARVRILQLATPPPAVDEERAWRRECRISVVFVAKDSFPLLKQYWQHTGEIVSSRMAEYVLQELSLVEKQEQNYQKLPVGDKIVADAEIKDEEDFIEKRFGRNLDLSSAEHAKLLIKRRIARKVVDVDVEDAETSRMQELSINPTNNTNPAAATVTSTDSSIPAEEIEQEEHVVEPTPSEEGIHVNADHDVFLFPSGMASIFTAHRLLLSLDACRVRRRTASQSDRADSPGTYSPGALNSEVIGYGAPYKKTVMFGFPYTDTLSILKKFNHTHFLGDGDCKSMQQLKEILHSGEQILAVFMEAP…
	Ascomycota	Lachancea fantastica	MTEIVFGQPLPSNLDYAVSFGIPTWESAVGYVEKDPYFVKKMVTGYPRYFPQPAVQKLCDHFLEKYGHGVETCRPFPSLSSASKCLEFVKSAHGSKSKAYLKAETYDLKDVSNDDSSFLTITIAAVFASEDEIETVKEYWKLTGECVSSRLAAFVNQCIEDADCESTQLSIKKAGIARLKEDGEWAKAEVKKRVAENHTSPLGAKSSEEKMPINPSTYVFLVSSGMSSIFNARRMLTFWERNKGSQPQCDTAAVFGFPFKDTKVIMEEFGKCQFFGFGDSRDLTELKAYLGDKKNRILAVFLETPSNPMLNVPDLKELRRLADENGFSIIVDDTIGGLNTYVLPYADIVCTSLTKLFSGSSNVMGGSILLNPQSQLYTFARDYFKSSEFEELLWLQDAI…
	Ascomycota	Torulaspora pretoriensis	MSSNIATKVGESIPPNTNHAVSVCLPTWEATVGYEEADPAVVEKMTTGYPRFFIHKSIRRLCDVLADKYAKESETCLCFPSYSIAKRCREFIVVKAAQQEPEKPPVKVRILQLATSRPMNAEEAKWKRECKIAVVFVPKEHFPLMKQYWQHSGEIISSRLAEYVLHELFIVERSSKAAETKEVRGEEEFIEQRFGRNLDFSLADHAKVLIKTRIATKVVEEQGFTQENVQQHVDEAREPVEPTVPFNTEELRSNSEIPSAVPPEPIDAVQATELGGPVQEDSRRRSLHVNPETDILLFPSGMASIFTAHRMLLHYDAQRVSRSRFSNSSFGNSTGAPSPGSSYLVGYGPPYKKTVMFGFPYTDTLSILRKFNHTHFLGQGDATAMDDLKKILQSGEQIL…
	Ascomycota	Torulaspora pretoriensis	MSSNIATKVGESIPPNTNHAVSVCLPTWEATVGYEEADPAVVEKMTTGYPRFFIHKSIRRLCDVLADKYAKESETCLCFPSYSIAKRCREFIVVKAAQQEPEKPPVKVRILQLATSRPMNAEEAKWKRECKIAVVFVPKEHFPLMKQYWQHSGEIISSRLAEYVLHELFIVERSSKAAETKEVRGEEEFIEQRFGRNLDFSLADHAKVLIKTRIATKVVEEQGFTQENVQQHVDEAREPVEPTVPFNTEELRSNSEIPSAVPPEPIDAVQATELGGPVQEDSRRRSLHVNPETDILLFPSGMASIFTAHRMLLHYDAQRVSRSRFSNSSFGNSTGAPSPGSSYLVGYGPPYKKTVMFGFPYTDTLSILRKFNHTHFLGQGDATAMDDLKKILQSGEQIL…
	Ascomycota	Torulaspora pretoriensis	MTEIDFGQPLPSNLDYAVSFGIPTWDSAIGYVEKIPEVVNKMATGYPRYFAQPPIQRLCDHFIQRYGKDSESCRPFPSVSIAQKCLDFVRKVTGPGSTAHLEVERYSFGAKGEENDKLVVTIAAVLAAGDEFEIVREFWKLRGECVSSRLAESLHKYAVASSESQQAHEEVETKFYLDNKEGEYAKKIIRQRIVDNHYNPFGSKSKIFDGGFVSFDPEKDVYLVSSGMSSIFKAREVLTYWEEKRASKLAAKQTEDLPLCETAAVFGFPFKDTKVIMEKFGECQFFGVGNSEDLGKLEEFLSGGKNRVLGAFIETPSNPMLNIPNLVRLRKLADKYEFFVIIDDTIGGLNVDVLPYADIVCTSLTKLFNGCSNAMGGSILLNPKSSLYSTAREYLGNGG…
	Ascomycota	Lipomyces doorenjongii	MPSFDRPPTVIGCPIPANTPHAVSVTLPSWSANVAYEEGQDWVVGKMKSGYPRFVLLISKKLVVLITADSFITRKYLRYAILVLRVLQTSIEFISCSGLSKRNTVMKEKPQLFFLHTRLHANAELT
	Ascomycota	Lipomyces doorenjongii	MKRLTKITDPNIRVVEVTVPPPSKGVHANISVVFFPSEEAALAKSFWQHAGDGVSSRMAEYCLERLKSIDAHKAEKMSIKESFKSAPHTFKRYAKKMLESPSVTASSEDESDESREFATYLEERFGRNLDISFVQQVKVALRRRIAGTLEDNLDVSQVLESAPQETTRDVEGLTEDDVFLYPTGMSSIFNAHQLVLAVSEPLKSVCFGFPYLDTLKILSKWGPGVHFYGNGESEDLLELEKLLEGGEKISALVCEFPSNPLLKSPNLRGIRRLANKFDFLVVVDETIGNFMNIHVLEYADIVVSSLTKVFSGDSNVMGGSLVLSPAGRHYEKLKAAMAKDYEDNLWAEDAIFLERNSRDFASRIRRINVNAEALCDLLLHHPKVKSVYYPKISSTRQYY…
	Ascomycota	Candida auris	MQQLPSQEVGAPIPNNTAHAISVTLPTWEATVGYEEGEEWVTSKMHSGYPRFFIHGIIQDLARAIESKYGREGEKCMIFPSYNTAKRCREFIKAKTETPNVLVRVLRLRTPAPTTEFEKSSVVESEIGIVLFSASEFPLAKQYWQHSGEGISSRMAEYVLRELFQNEEKDQARLRSRNKQELQAQSIQKKSPSITASIRSNSRGQNEEADKEFNTFIEQKYGRVLDLKFAKEAKLALRRRICGKADKSHNQEEEMDKARRGKFLSETDVYLYPTGMAAIFNAHQAVLAVEETAKKSVCFGFPYVDTLNILRKFGPGCHFLGLGDDKSLESLEADLEAKNVEVSALFCECPSNPLLKTPDLKRIRALADKYNFYVVVDETVGNFLNISVLPYSDMVVSSL…
	Ascomycota	Saturnispora serradocipensis	MPRFASPSQDIGAPIPNNTPHAVSVTLPTWEATVGYEEGEAWVVDRMNSGYPRFFIHSQIQALQKLLEASYGRETERCMIFPSYIVAKRARAFIKEKSLNKPAVRILQLSSPKPANNEEASYRVEANISVVFFPVTEASLAKQYWQHSGEGISSRLGEYFLVEMKDKLNTTAAKNPTPPRASRASRSTRSSVSGRGSNNNKDESDTFIEERFGRNLDLRYVNDAKSILKERLASQINDVDASDIYLFPTGMSAIFNAHRYVLNTLGEDKSNTKTEEGEFLLRKEEKSVCFGFPYVDTLNILRKWGAGVHFYGFGDDTSLDDLESRLENGEQILSLFCELPSNPLLSTPDLIRIYELSKKYKFLVVVDDTVANSCNVEVLRYCDIVVSSLTKIFSGDSNV…
	Ascomycota	Nadsonia fulvescens var elongata	MAAIFSAHRMLLGCRPNEKSVCFGFPYVDSLNILRKFGPGVHFFGMGDTSDLDAIEKLLSGGERILCLFCEFPGNPLLKSPDLVRIRKLADEYDFAVIVDETIGNFINTHVLPYADVVVSSLTKVFSGDSNVMGGSLVLNPHSRYYFIFKETLTHQYEDTFWAEDAIYLERNSRDFCHRNSRINVNTEAAVNIFLNNPNVKDVFYPKINDTRALYDQCRTPNGGYGGLLSIVFHKPENAVKFFDAVETAKGPSLGTNFTLTSPYAILAHYGELDWAEQYGVDRNLVRIAVGIEKESELMKVFEDALALLEQ
	Ascomycota	Nadsonia fulvescens var elongata	MSERNVKECISYIHKYTKSAFVPELTYVSLKISSARDEVELGHSVEVFFLFLPSEELATANLYVRYSGEFLTSRLSEFILNNWTHIEAQNGIAACADLLSFVTANREIKTRIAQMISYPYKNIVSSDDVYLFPSGMASIYHTLRAVQDTALSTRKLDAHTSKAVIFGFPFVDTREVMNRFGPGFEFFPFGTDKDLTSLIVYLESHHQSTLLLHCEVPANPLLTTPNLAILRQLANKYNIPLCLDDTIGTFLNIDALSYGDIVMSSLTKLFNGSCDAMAGSIVLNPGSRFYKVFKHFFNTPNQFAPLWLGDALVLDKNSRDFAQRNQIVNSNAQFVADLLKSNIHVKRLHYPSADEESKYFYDKIKKPNGGYGCLLSIIFKETIDAGKFYEALQVAKGPS…
	Ascomycota	Metschnikowia hibisci	MHLFIRSDLSQFTNFPLYCVAPLRNVTCRAPCCVIAFISTATILTTTIAKFYYNMADSNPSQIPGTPIPENTPHAVSVTLPTWRATVAYEEGESWVADKMTSGYPRFFIHGLVQKLAAKIEEKYTRAGEKCMIFASYKVAKLCREFIKARSDNPNAVRRVLQLSIPNPSTEFEKSSTTDCTIACVFMKPNEFPLAKQFWQHSGEGISSRAAEYALKELFSNDKNSGRHLNRTRQELQAQNIRKKSPSISASMRKDLSSQNEATDREFNTFIEEKYGRVLDLQFSAQAKIALKRRISGAAEQSIGTVIEDETVWRGENISEDDVYLFPTGMSSIFNSHQAILSIAEKPMKTVCFGFPYVDTLNILKKFGLGCIFYGHGDEASLDDFEKGLDEGSIETNGF…
	Ascomycota	Phaffomyces thermotolerans	MSVIPSQEIGDTIPNHTPHAVSVTLPTWEATIGYERGEEWVVKKMTSGYPRFFIHSKIQELCKFLEDKYGREGEKVFVFPSYNVAKRCREFIKSKTELKVLPTVRILQLSTPRPKDEKEKEHRKEVKIAVVFLPESEFKLAKQYWQHSGEGISSRMGEYVLQELKISSNGNDEEFNLFIEERFGRNLDLRYGEESKKILQKRISGNINEDEENNRNIDPNDVYLYPSGMASIFNSHLCLLDTLPLEKSVCFGFPYVDTLNILKKFGPGVHFYGFGDDESLIELEKNLRNGIKILGFFCECPSNPLLRTPNLKKIKELSNLYDFPIVVDETVGNFLNIDALKYADIVVSSLTKVFSGDSNVMAGSLVLNPNSQYYSKFKNYFNENYEDIFWSEDAIYLER…
	Ascomycota	Tortispora caseinolytica	MQLGKPIPPSERHAVSVSLPTWESNIGYEEGVDWVVNSMETGYPRFRLHDDVVRLNDLLIRKYGKPNEKCLVFRSYNIGCQCRDFIAKRAPDATMRTIQLSVPSIEGADPENICIVLFDQELFPLAKQYWQHSGNIISSRFAEFCYRMMSEKYRQASAAPIRPPHRQYAREKPTGTIDQFESDEMGEFMQERFGRTLSINQAGLAKMALRRRIAGTADDDKANASEEESIQTHAKPSTRKDDMSENDVFLYPSGMSSIYNAHQLLMKICKQPLKSVCFGFAYADTPKVLEKFGPGMLFYGNGEDEDLDNLQLRLASGERFLALFCEFPSNPLLKCGNLKRIRELADTYKFPVVVDETIGNYVNVNVLQYADIVCSSLTKLFSGDSNVMAGCLIINNTGR…
	Ascomycota	Metschnikowia drakensbergensis	MAESTPSQIPGTPIPDNTPHAVSVTLPTWRATVAYEEGESWIADKMTSGYPRFFIHGIIQKLAAKIEGKYARAGEKCMIFVSYKVAKLCREFIKAKSDNPRAVRRLLQMAVSSPTTEFEKSYITDCTITCVFMQQLDFPLAKQFWQHSGEGISSRAAEYALKELFENDKNSLRHRNRTRQELQAQNIRKKSPSISASIRTNLASQNEVADREFNTFIEEKFGRVLDLQFSGQAKIALKRRISGTAEQAIGAVIEDESVKRGENISENDVYLFPTGMSSIFNSHQAILATTDKPKKSVCFGFPYVDTLNILRKFGEGCIFYGHGDETSLDEFEKGLRSGEIEINSLFCECPSNPLLTTPNLKRIRALADEFNFPVVVDETVGNFLNISVFQYADIVVSSL…
	Ascomycota	Eremothecium sinecaudum	MIATEVGESIPPNTRHAISVCLPTWEACVGYEEGDKDVVDKMETGYPRFFIHKSIQRLTKVLIGKYAKEGEACMIFPSYHVAKRCREFLKIKGECAGSTGSPRYRILQLSTSKPQNDEEKKWKRECKVAVVFYPKELFPLAKKYWQHTGEIVSSRMAEYVLQELFEVERLNKAKNATLQGESNPAQMESGEPIRDEEDFIEQRYGRNLDISFADEAKLLIKRRIAKQIVDSVGSGGNEETASVNNETPFIEGEGDADVRDMARQVQREESSANLHPTEPIAHQEFEQINIEPVDSDKHQSIVVDPVKDVYLFPSGMAAIFTAHRLLLQLDSNRVNRKKQEEEGHRSPFCSQMVPTREVVGYGPPYKKTVMFGFPYTDTLSILRVFNHTHFLAMGDNTAL…
	Ascomycota	Blastobotrys mokoenaii	MVQLCQKLEEKYGRDNEKAFVFPSSRIAKRCREFVTKFGGSSASARIVQVAPCDSCRLSVVLVPESCFPVAKKYWQHTGEGISSRLAEFSLKVLYPEEVSAETDEEENKPHAAGAEQFLEERFGRNLGLDHAQDAKSAIRKRIASKVSSEENHVDAEDVYLYPTGMTSIFSAHRALRAARGEQLKSIAYGFPYVDSLQVMTKFGAGVHFYGNGSSSDLDEIERLLESGEKILMLFCEFPSNPLIKAPDLARIKKLAFKYDFAVVVDETVGNFSNVDVLPYADIVVSSLTKVFSGDSNVMGGSLVVNKRGNYYKQIKETLADQYEDTMWSEDAIYLERNSRDFEGRSKQINKNAEAVAELFHSSPHVAKVHYPPYNESKPLYDACKRPEGGYGGLLSVIF…
	Ascomycota	Metschnikowia similis	MADHNPSQVPGTPIPENTPHAVSVTLPTWRATVAYEEGESWVADKMTSGYPRFFIHGKIQELANRLEDKYARSGEKCMIFVSYKVAKLCREFIKAKSDNAKSGRRLLKLTVSNPTTEFEKSSVTECTIACVFMQAQDFPLAKQFWQHSGEGISSRAAEYALKELFESDKNSLRHRNRTRQELQAQSIRKKSPSISASIRSNLTSQNEAADREFNTFIEEKYGRVLDLQFSSQAKTALKRRISGTAEQAIGAAADDDSVKRGENISENDVYLFPTGMSSIFNSHQAILATAETPRKSVCFGFPYVDTLNILRKFGEGCIFYGHGDEASLDEFEKGLESGEIKTNALFCECPSNPLLTTPNLKRIRALADRFSFAVIVDETVGNFLNISVFQYADIVVSSL…
	Ascomycota	Lachancea meyersii	MISTSVGESIPPNTKHAVSVCLPTWAATVGYEEGDPAVVKNMTTGYPRFFIHKLIQKLCSNLAAKFAKEDETCLVFPSYQVAKRCREFVRIKGNGTARVRILQLATPPPATDEERSWRRECRISVVFVAKDSFGLLKQYWQHTGEIVSSRMAEYVLQELSLVEKREQSRKTPTDDKTVSNAEIKDEEDFIEKRFGRNLDLSSAERAKLLIKRRIARKVVDVEGEDGETPRMHELSITTPNEANGGQSMVTSTDSSIPAEEIQQEEHAPEPVPLQEGIHVNAERDVYLFPSGMASIFTAHRLLLSLDACRVRRRPTSQGERIDTPGIHSPNTGALEVVGYGTPYKKTVMFGFPYTDTLSILRKFNHTHFLGDGDGNSMQQLKEILHSGEQILAVFMEAPS…
	Ascomycota	Candida vartiovaarae	MEPPSQEIGQPIPNNTPHAVSVTLPTWSATVGYEEGESWVVDKMQLGYPRFFIHGKIAELASLVEQKFGREGERAFVFPSYAVAKRCRAFVKEKSTNEALPTIRILQLSTPSPRAKEEEMYRKEAHIAVVFVPQSEFAVAKQYWQHSGEGISSRLGEYVLQELKIVDNNLQEDKDKEYKLFIEERFGRNLNLSLNTDAKEALKRRIAGAVENSSVDDVYLYPSGMAAIFNAHLCLMNTLPREKSVCFGFPYVDTLNILKKFGPGVQFYGFGDDESLDDLELKLSQGERILGLFCECPSNPLLKTPNLKRIHALSLKYGFPVVVDETVGNFLNIHVKPYTDIIVSSLTKVFSGDSNVMAGSLVLNPKSQFYPQFKKYFTEGYEDLFWAEDAIYLERNSRD…
	Ascomycota	Saturnispora saitoi	MGRLASPSQDIGAPIPNNTPHAVSVTLPTWEATVGYEEGEAWVVDRMNSGYPRFFIHSQIQALQKLLEASYGRETERCMIFPSYKVAKRARAFIKEKSLNKPAVRILQLSTPRPTNNEEESYRTEANISVVIFPATEASLAKQYWQHSGEGISSRLGEYFLVEMKDKLNTTAAKNPTPPRLSRASRSTRSSVSGRNSNNKEESDTFIEERFGRNLDLRYAKEAKVLLRERLASEIAGVDAKDIYLFSTGMASIFNAHRYVLNTVGERKSKNTDETGRELLRKEEKSVCFGFPYVDTLNILRKWGAGVHFYGFGDDTSLDDLEKRLESGEQILSLFCELPTNPLLTTPNLIRIYELSKKFGFVVVVDDTVANSCNVDILNYCDIVVSSLTKIFSGDSNVM…
	Ascomycota	Scheffersomyces stipitis	MPSQEIGMPIPNIPHAVSVTLPTWEATVGYEEGEDWVVSKMNSGYPRFFIHSVIQSLSKKIETKYGRDGERCMIFPSYKVAKRCRQFIKEKSEKSLVVRVLQLSTPAPANEEERSTVIEATIGVVFFPADVFPLAKNYWQHSGEGISSRMGEYISRALFESESRSISPSPRPSIRAANSNLKQELQVQLIQRKSPSISASIRSPSFTVSEEEIKEHDTFIEQKFGRVLDLKFAKEAKIALRRRICGKVDKSHNQKEEMEKARRGKNLSETDVYLFPSGMASIFYAHHVLLNVSKKPKKSVCFGFPYVDTLNILKKFGPGVHFLGLGDDKSLDTLESELESGELDIMALFCECPSNPLLKTPNLKRIRKLADKFNFAVVVDETVGNFLNIHVLPFADMVC…
	Ascomycota	Priceomyces haplophilus	MPSQKVGDPIPLNTSHPVSVTLPTWKATIAYEEGEQWVTSQMNSGYPRFFIHSVIQELGKQILHKYGREDEKCMIFPSYKAAKRCREFIKTHSENKSGQIRILQLTTPPPKSEDEKSYLIETTIAACLFPSDKQSLAKNYWQHSGEGVSSRLGEYCLRELFIKNRNETSVPSSAFLARSNLKQEFQAQSIQKRSPSITAAFRSSSFSGEELNQENETYMDQKFGRVLDMKFIDESKTAVRKRICGNIEGSGADVSERSHISLDHSDVYLFPSGMASIFHAHNALMNILPVKKSVCFGFPYVDTMNILKKFGPGVHFLGFGDDESLDQLENDLEERKIDIMALFCECPSNPLLRTPNLKRIKTLADKYDFAVVVDETIGNFLNIHVLPYADAVASSLTKL…
	Ascomycota	Komagataella pastoris	MISQKIGDSIPNNTAHAVSVTLPTWEATVGYEEGEDWVVERMSTGYPRFFIHQEIKLLCKLLEDCYGRESERCLVFPTYNVAKRCREFIKKYTKLDQVNVRILQLSTPSPKNEDERAYRLETHISIAFFPASEFSVAKQYWQHSGEGISSRMGEYCLHELKYLAEGIEDHRSNSPGNNQVGQRSRKSRSSRSSIVDLNNNTNEYSTFIEERFGRNLDMRFHNEAKSLLKRRIAGKIGESQDEGSASTERAAISELSQDDVYLYPSGMTSIFNAYLAILSIGHADRKSVCFGFPYVDTLNILKKFGPGVHFYGLGDDSSLDELEQQLASGLKISSLFCECPSNPLLKTPDLLRVKSLAQRYDFLVVVDETIGNFLNIHVLPYADMVVSSLTKVFSGASNV…
	Ascomycota	Candida tanzawaensis	MPTQEIGAPIPNVPHAVSVSLPTWEATVGYEEGESWVVNKMTSGYPRFFIHTSIKKLAKKLEEKYGRQNEVAVIFPSYKVAKRCREFVKTHAGSDANGSAVRILQLSTPPPANADESSTKIESNIGVVFLQASLFPLAKSYWQHSGEGISSRMGEYVLHALFGDEDDGSVGNSGYSNALQQAQQIQRRSPSIAASFSSINAPDKVAEKEYNAFIEHKFGRVLDLKFAKQAKIALRRRICGKVDHSHNQQEEIEKAKRGKNLSETDVYLFPTGMASIFFAHYALLQTWSTPKKSVCFGFPYVDTLNILKKFGPGVHFLGLGDDASLDTLEKQLESGEIDVMALFCECPSNPLLKTPNLKRIRSLADKYDFAVVIDETVGNFLNIHVLPYADMVASSLTKV…
	Ascomycota	Priceomyces castillae	MPSQKVGDPIPLNTSHPVSVTLPTWEATIGYEEGEKWVTSQMNSGYPRFFIHSVIQELSKQILDKYSREGEGCMIFPSYKAAKRCREFIKAHSDRSGQIRILQLTTPPPKTEDEKSYLIETTIAACLFPSDKQSLAKNYWQHSGEGISSRLGEYCLRELFIKDRNETSIPSSSFLARSNLKQEFQAQSIQRKSPSITAAFRSPSFYGEELNQENETYLDQKFGRVLDIKFTDEARTAVRKRICGNIEGTGADVSERSHINLDPSDVYLFPSGMATIFHAHNALLNVFTPKKSVCFGFPYVDTLNILKKFGPGVHFLGFGDDESLDQLESGLEKKEIDIMALFCECPSNPLLRTPNLKRIRSLADKYDFAVIVDETIGNFLNIHVLPYADAVASSLTKLF…
	Ascomycota	Barnettozyma salicaria	MTQIKKREGRRVLLLNHYIHDMKLTVPSQEIGDSIPNFTPHAVSVTLPTWEATVGYELGEDWVVKKMNSGYPRFFIHSKIQELCKFLEDRYGREGERVFVFPSYKVAKRCREFVKSKTELKCLPNIRILQLSTPRPKNEQEEGHREEVKIAVVFIPQSEYKLAKNYWQHSGEGISSRMGEYVLQELQLSSSKNEDDNKDYKLFIEERFGRNLDLRFGQEAKVILRKRISGNLNEESTDRMIDENDVYLYPSGMASIFNSHLALLNTFPPEKSVCFGFPYVDTLNILKKFGPGVHFYGFGDDESLLELENKLKAGERILGFFCECPSNPLLKTPNLKKARELADLYDFPIVVDETVGNFLNIDVLKYADIVVSSLTKVFSGDSNVMAGSLVLNPKSKYYS…
	Ascomycota	Candida corydali	MPSQEIGVPIPNIPHAVSVTLPTWEATVGYEEGEEWVTSKMNSGYPRFFIHSSIQELCTKLQKKYGRPDERCLVFPSYKVAKRCRDFIKRYNESVGNIRVLKLCTPPPTTEVEKSTKVETSIGVVFFPSSSFPLAKNYWQHSGEGISSRMSEYLLKELFKEQEPSQRKMGNLKQEMQARKIQSKSPSIRSNLSSSQHANEDVEKEFNTFIEQKYGRVLDFKFSTNAKEILRRRICGKIDKSTNDLLEFEKNSRGKILNEDDVYLFPSGMSSIFYSHHALLNILPNEKSVCFGFPYVDTLNILRKFGPGVKFLGLGDDESLEKLEVELKQGLNIMALYCECPSNPLLKTPNLHKIKQLGDEYDFAVVVDETVGNFLNIHVLPYADILCSSLTKVFSGDSN…
	Ascomycota	Metschnikowia shivogae	MADSNPSQIPGTPIPENTPHAVSVTLPTWRATVAYEEGESWVADKMTSGYPRFFIHGLVQKLAAKIEDKYTRAGEKCMVFASYKVAKLCREFIKARSDKPAAARRVLQLTVSSPSTGIEKSSATECTIACVFMPPHEFPLAKQFWQHSGEGISSRAAEYALKELFSSDKSSGRHLSRARQELQAQSIRKKSPSIAASMRKELSSQSEATDREFNTFIEEKFGRVLDLQFSAQAKTALKRRISGAAEQASGAVVADEEVRRGENIPEDDVYLFPTGMSAIFNSHQALLSVAEKPKKSVCFGFPYVDTLNILKKFGAGCIFYGHGDEASLDEFERALEAGLETNGFFCECPSNPLLTTPNLKRIRALADKYGFPVVVDETVGNFLNVSVFQYADIVVSSLT…
	Ascomycota	Metschnikowia bowlesiae	MADHNPSQVPGTPIPENTPHAVSVTLPTWRATVAYEEGESWVADKMTSGYPRFFIHGKIQELAHRLEDKYARPGEKCMIFVSYKVAKLCREFIKAKSDNAKSGRRLLKLTVSNPTSEFEKSSVTECTIACVFMQAQDFPLAKQFWQHSGEGISSRAAEYALKELFESDKNSLRHRNRTRQELQAQSIRKKSPSISASIRSNLTSQNEAADREFNTFIEEKFGRVLDLQFSSQAKTALKRRISGTAEQAIGAAADNDSVKRGENISENDVYLFPTGMSSIFNSHQAILAIAETPRKSVCFGFPYVDTLNILRKFGEGCIFYGHGDEASLDEFEKGLESGEIKTNALFCECPSNPLLTTPNLKRIRALADRFNFAVIVDETVGNFLNISVFQYADIVVSSL…
	Ascomycota	Ogataea trehaloabstinens	MQQHPVSQVIGAPIPNNTDHAVSVTLPTWEATIGYEEGKDWVVNQIRSGYPRFFVHSRIQELCKLLEQSYAREDERCFVFPTYEVAKRCREFMKSKTTLTSCNIRILQLSTPAPRNDEEASYRVEANIAVVFFPSTEYSLGKNYWQHTGEGISSRLSEYFLGEMKDKLHAAASKRDTQSSAWSSKSSKSSRASRSSRSSRSSRSSMSSVLLSNQEPATFIEERFGRNLDLRFAKEAKKILRNRIASSIQEKVSESDVYLFPSGMASIFNAHRVVLQTSPLKEEKSVCFGFPYVDTLNILRKWGAGVHFYGFGDDESLDELERRLAGGEKIMSLFCEFPSNPLLRTPDLVRIQKLGLKYGFAVVVDDTVGNVTNVEVLPYCDIVTSSLTKVFSGDSNVMA…
	Ascomycota	Lipomyces japonicus	MDDNLDLSQILASSPQLSTRNIEGLGEDDVFLYPTGMSSIFNAHQLLLSCFEPRESICFGFPYIDTLKILNKWGPGCFFYGNGEPEDLVEIEKFLQAGNQILGFFCEFPSNPLLKSPNLKEIRRLADKYDFLVVVDETVGNFLNIHVLEYADIAVSSLTKVFSGDSNVMAGSLVLSPVSKYYNKLKTYLAEEYEDNFWAEDAIFLERNSRDVASRIHRINNNAEALSDLLSKQPKVKQVFYPKLSPTRSFYDQCKTEQGGYGGLISIVFHNPESSKAFFDAVGTAKGPSLGTNFTLLCPYTVLAHYTEQEWAAQYGVDAHLVRISVGLEPTEELVGTFAKALESC
	Ascomycota	Sugiyamaella lignohabitans	MSVPDGIGDPIPPNEIHPVSFRLPTWRVVEGLMEDEPWVTSKLRTGYPRFSIHPKVQLLAADIISRFGDPGDKCLLFPFYDAAVRCKEFIERHSELPNVKVRVSGFTTTDKSDKKKQNDPSAPLATLTIFATFMPESEFAVGKLYLRVSGEAIGSRLGAYLCQCPRLEPTGSHTSSRELYATDSKSVLKKRIASLINDTASLSKVPTPKAVEEDVFLFPSGLTAIFNAHRAVLQAIGEYKSVCYGFAFTDTIKLLAKVGPGSHFYGNGEAEDLDSLTKLLESGERITALFCEVPTNPLLKTPDLLAIRKLADKYNFAVVVDDTLANYVNLNLFPYADIVCCSLTKIFNGACDALGGSLVLNPDSKYYNQLKQASTKFVDFLWYQDADVLEKNSRDVVER…
	Ascomycota	Sugiyamaella lignohabitans	MPSIDSPPTAVGCPIPSNTPHAVSVTLPSWAANVAYEEGENWVASKMSSGYPRFFVHHRIQALSDEIESSYGREGEKSLIFPSYATACRCRDFIKRYSTLQPCPVRIVQLSTPKPSEGQDDGSSIQAHIAVVFFPQSEYSVARKYWQHTGEGVSSRLGEYFLEHWGDNNPHNGGGNGANTSSGKGSYKDFHRRSSQSPVLEGLSENSNSNADSNKEQSTFVEERFGRNLDLSFAPAAKLALRRRIAGKITESGTSASRHGNFEELSEDDVYLYATGMTSIYSAHRAVLEALGDGKKKSVCFGFPYTDTLKILEKWGPGVHFYGNGEQPDLAALEKLLEDGEQIVALFCEFPSNPLLKSPDLVNIRRLADKYNFAVVVDETVGNFVNIHVLPYSDIVVSS…
	Ascomycota	Metschnikowia arizonensis	MADYNPSQVPGTPIPENTPHAVSVTLPTWRATVAYEEGESWIADKMTSGYPRFFIHETIQKLAAKLEGKYARAGETCMIFVSYKVAKLCREFIKSKSDNPKSIRRLLQLAVSSPTTEFEKSSVTDCTIACVFMQPLDFPLAKQFWQHSGEGISSRAAEYALKELFENDKNSSRHRNRTRQDLQAQSIRKKSPSISAYIRSNLASQNEATDREFNTFIEEKFGRILDLLFSGQAKTALKRRISGTAGLSIGAVVEDESVKRGENISENDVYIFPTGMSSIFNSHQAILATTDKPKKSVCFGFPYVDTLNILRKFGEGCIFYGHGDEASLDELEKSLESGEIEINGLFCECPTNPLLTTPNLRRIRALADKFNFSVVVDETVGNFLNISVFQYADIVVSSL…
	Ascomycota	Yamadazyma philogaea	MIRERPTQVIGESVPNIDHAVSVSLPTWEATVGYEEGEDWVVNKMSSGYPRFFVHPIIRTLAQRIEEKYGRSGERCMIYSSYTIAKRCREFIYSHSTTKPTVRILQLSTPGPKNEEEKSTIVATNIGVIFFEPRSASLAKNYWQHAGEGISSRLAEYLLKSLFGDNNNVAEHSIKFNPVQLGDSKSELQAKRIQALSPGIHVRKPKKDESMQESDIHIEQKYGRVLDLKFGDAAKIALRKRIAGGFETNLRNSDIDSQPNGNVKHYNFEDVYLYQSGMAAIFNAHHALLQTTTPEKSVCFGFPYVDTLNILKKFGPGVHFLGLGDDASLDELEKDLEKGEYKIMALFCECPSNPLLKTPNLPKIRELANKYKFAVVVDDTIGNIINVNVIYYADMVATS…
	Ascomycota	Ogataea methylivora	MVASISKAIGAPIPNNTEHAVSVTLPTWEATVAYEEGEAWVVNQMNSGYPRFFIHSKIQELAKYLESSYGRDDEKAFIFPSYNIAKRCRAFIKRCTKLENCSVRILQLSSPAPKKGTDEESYRIEANIAVVFFPSSEYSLAKQYWQHAGEGISSRLGEYFLSEMKETLKQQSEQKEKDKTNYKSHAGAMASLKGSGRSSRSSRSSRSSTLMNDTIATNEYSTFIEERFGRNLDIRFAKEAKELLRKRIASKISANESGFKNKFSENDVYLYPTGMASIFNAHQIILNLFKDRGAATDKSVCFGFPYVDTLNILRKWGAGVHFYGFGDDSSLDHLEERLKSGEKILSLFCECPSNPLLKTPHLQRIKKLSDEYKFLIVIDETVGNFSNINVLKYCDMVVS…
	Ascomycota	Spencermartinsiella europaea	MVFPTYNIALRCRDFVKKYSPVAGVSVRIVQLSTPNSVSGENNNPRCRISAVFFPSSDFAVAKSYWQHTGEGVSSRMAEYFLTRLNSPASTPKPLGTKQSYQDHHRRRSSSNSIDLPVLSEEDGKEEESRFVEERFGRNLDLSFAPEAKIALRRRIAGKITEGGAQAAHGKVEALSEDDVYLYPTGMTSIFQAHQILLRARSEQASLKSVCFGFPYTDTLKILQKFGGGAHFFGIGEAEDIDKLEKLLESGERVLALFCEFASNPLLKSPDLAALRRLADKYDFAIVVDETIGNFLNVHVLPYADIVVSSLTKVFSGDSNVMGGSLVLNPYGKYFQKLKQTQSEIYEDYFWSEDAIYLERNSRDFAQRNVEINKNTVLVVNLFSESPLVKTVYYPMVSS…
	Ascomycota	Metschnikowia bicuspidata	MKVINLHPKKSHALAPLRHTRVRHSFANGGLYIFLLLADTILCNHKFMTQSGPSQNVGDTIPNNTAHAVSVTLPTWRAVVGYEEGESWVLEKMTSGYPRFFIHSIIQDLAKRIEAKYVRDGERCMLFPSSAVAKRCREFIRAKSNKPNLGRRLLQFTTSPPRTEFEKSSVLECTIVCVIMPEEDFPLAKQYWQHAGEGVSSRLAEYVLKELFEKEEKPQGRRSRSKQELQAQNIQRKSPSISASMRSESMSQNENVDREFNTFIEQKYGRVLDLKFATQAKVALRRRIAGKADLGQTDQEYATVEDKKRGTNINEDDVYLYPTGMASIFNAHQAILGISLIAKKLVCFGFPYVDTLSILRKFGPGCHFYGFGDDDSLDVMEKGLESGDIDIAGFFCECP…
	Ascomycota	Cyberlindnera fabianii	MIAPSQEIGEPIPNNTPHAVSVTLPTWDATVGYEEGQSWVVNKMNSGYPRFFIHGKIQELCKLVEEKFGRDGEKAFIFPSYNVAKRCREFVKEKAETKLPTIRILQLSTPAPKKEEEKTYRCEAHIAAVFVPEDQFSLAKQYWQHSGEGISSRLGEYVLQELQIVHNDLNEDKDKEYKLFIEERFGRNLNLSFANEAKTALRKRIAGSLGDEHKENTSERKVNESDVFLYPSGMAAIFNAHQAFLKTFPNEKSVCFGFPYVDTLNILKKFGPGVHFYGFGDDDSLVDLEKRLANGEKILSLFCECPSNPLLKTPNLKKIHELSVKYDFPVAVDETVGNFLNIDVLQYADVVVSSLTKVFSGDSNVMSGSLVLNPSSKFYPALKSYFQENFDDIFWAEDA…
	Ascomycota	Tortispora ganteri	MQLGKPIPPSERHAVSVSLPTWESNIGYEEGAEWVVKSMETGYPRFRLHDDVVRLNDLLIRKYGKPNEKCLVFRSYNIGCQCRDFVVKRAPEATMRTIQLSVPSIEAAEPENICIVLFDQELFPLAKQYWQHSGNIISSRFAEFCYRMLSEKHRQTSAAHTRPPHRQYAREKPASTIDQLESNEMDEFMQERFGRTLNINLAGLAKTALRRRIAGTADDDKAIASESEPVQTRAKPSSRKDELSENDVFLYPSGMSSIYNAHQLLLRICKQSLKSICFGFAYADTPKVLEKFGPGMLFYGNGEDEDLDNLQLRLASGERFLALFCEFPSNPLLKCGNLKRIRELADTYKFLVVVDETIGNYVNVNVLQYADIVCSSLTKLFSGDSNVMAGCLIINNTGR…
	Ascomycota	Candida restingae	MLKLEVGLPIPNIPHAVSVTLPTWKATVAYEEGEDWVVKKITSGYPRFFIHSVIQELAKKIEDKYGREGESAMLFPSKKAGNRCREFISFKSEISVRSIRLLVLSTRAPENEDEVSSTIESTVCAVFFPSSAFPLAKQYWQHSGEGISSRMAEYLLRELFRSSGSDSVENPDLEYKKFVEQKYGRVLDLKFAPQAKNALRRRICGKVDKSHNQKEEMEKLRRGKNLSETDVYFYPSGMAAIFHAHNALLKTREPKKSVCFGFPYVDTRNILTKFGPGMIFYGMGDDQALDELERGLESGEVDTMALFCECPLNPLLKTPHLARLRLLADKYGFAIVVDETVGNFLNIHVMPYADIVCSLLTKVFSGDSNVMAGSLILNPLSAHYETLKKFFNAEYEDTF…
	Ascomycota	Lachancea quebecensis	MISTVVGESIPPNTKHAVSVCLPTWDSTIGYEEGDVNIVNKMRTGYPRFFIHKSIKNLCESLKEKFAKEDETCLVFPSYQVAKRCREFVKVKGDPTTRVRILQLATPPPATEEEHAWRHECKISVVFVPTNCFGLLKQYWQHTGEIVSSRMAEYVLQELAEVEKREVSRKSTAPTAVGDAAGLEKENSAEEIKGEEEFIEQRFGRNLDFSYADKAKILVKRRIARKVVDVDEDETSQMQDLTIESRTDQHGALVPTNGSSVPAEPIQQETAGSQTPLVEEIVQVNADRDVFLFPSGMAAIYTAHRLLLTLDSKRVRRRQASTTDRPNNGYTSPSSRSNDLIGYGAPYKKTVMFGFPYTDTLSILKKFNHTHFLGDGDQRSMDQLKDILHSGEQILAVFM…
	Ascomycota	Lachancea quebecensis	MTEVEFGQPLPRNLEYAVSFGIPTWESAIGYVEKNPYYISKMLTGYPRYFPQPAIQKLCDHFLQKLGRGPEDCRPFPSLKSASDCLEYVKLVRGSLSRARLETETFHLDREGEEFAKGSTELAITIAAVFASGDDLEIVKEYWKLTGECVSSRQAEFVSKVLEQAKFNSKPSVHKMRTEFQLLKRKGEEAKALLKKRIADNHCNPFGVNEKPDGEKLILLDATKDVYLVSSGMSAIFTTRKLLTYWEKSNNSQCLTQKNEIISGKQHPACNTTAVFGFPFKDTKVIMEKFGKCQFFGFGDSRDIAELNFFLKDRKERILAVFLETPSNPMLNMPDLKQLRSMADENGFFIVIDDTIGGLNTNILPYADVVCTSLTKLFSGSSNVMGGSIVLNPRSALYS…
	Ascomycota	Kuraishia capsulata	MPHTVSQSIGDPIPNNTEHAVSVTLPTWEATVGYEEGQAWVVSKMTSGYPRFFIHSKIQALAKLLEDTYGKGQDEERVMIFPTYDVAKRCREFIKRRSQSPKCQVRILQLSTPGPKDDVEASYRVEANISAVFFTASEFPVAKQYWQHSGEGISSRLGEYCLQELKGLEEAKRKEEELASSRRTSRNSRLSTSSVAEPTDEYSTFIEERFGRNLDLRFSKEAKLLLRKRIAGNVSEVEDSPRGAMQFSEDDVYLYPSGMASIFNAHQILLHTSELKDEKSVCFGFPYVDTLNILRKWGAGVHFYGFGDDESLDELEHKLEQGEKIMALFCECPSNPLLKTPNLPRIKQLSDKYGFAVVIDETVGNFLNIHVLPYADMVVSSLTKVFSGDSNVMAGSLVL…
	Ascomycota	Kodamaea ohmeri	MLKQEVGLPIPNIPHAVSVTLPTWAATVAYEEGEEWVVQKITSGYPRFFIHSVIQELAKKIENKYGREGESAMLFPSRKAGNRCREFISSASGISVRSIRLLQLSTRPPENDEEISSTIESTVCAVFFPSEVFPSAKCYWQHSGEGISSRMGEYVLRELFGANSEVVEDPDLEYNKFVEQKFGRVLDLKFAHQAKNALRRRICGKVDKSHNQQEEMEKLRRGKNLSETDVYFYSSGMAAIFHAHNALLKTREPKKCVCFGFPYVDTRNILTKFGPGMLFYGMGDDNAIDELEKGLESGEVDVMALFCECPLNPLLKTPNLARLRQLADKYGFAIVVDETVGNFLNIHVMPYADIVCSLLTKVFSGDSNVMAGSLILNPLSAHYETLKKFFDEDYEDNFW…
	Ascomycota	Zygoascus meyerae 160928	MSVIEGTYGRSGEKCMVFPSYNTACRCRSFIKEKSTLNSCPVRIVQLATQAPAEDKPEEIQANVSIVFFPESEFSIAKQYWQHTGEGVSSRLGEYVLNRLPSTDGSSHNSYQEHHSRSSTSPNLTSQAKETSDTTAETNEQSQFLEQRFGRNMDLHHAADAKKIIKRRIAGKVIDEETNNYGQHRENVSEDDVYLFSTGMASIYTAHRLCMAALGNDLKSVCFGFPYTDTLKILQKWGAGVLFLGKGDDDDLDDLEKRLKSGERFLALFTEFPSNPLLKSPDMHRIRKLADEYKFAVVVDETVGNFLNIHVLPYADVVVSSLTKVFSGDSNVMAGSLVLNPKSSFYELFKRCMGEIYEDNFWAEDALFLERNSRDLEDRSALINKNAEAVAELFLESDL…
	Ascomycota	Deakozyma indianensis	MPFMEAPPIDVGCPIPANTPHAVSVTLPSWKANIAYEEGENWVFSKMTSGYPRFYVHSTIQALCTKVEADFGRDGERCFLFPSYAIACRCREFMKRQMPLQEQFSKETGSVRILQLPAISDSRSNLTAHIVAVLFPASLFQLAKQYWQHTGEGVSSRLAEWYMERWSHHQHEESSDFVEERYGRNLDLTFAPQAKSALKKRICLTDPSVKESDIFLYSTGMTAIFSAHRALLSASGEQGAPTPTDKSVCFGFSYVDTLNVLTKWGPGAEFFGMADEADLDKLEESLRNGNFRPMALFTEFPSNPLLRCADLKRLRGLADEFGFAIVVDESIGNFLNVHLLPYVDVLVASLTKLFSGDANVMGGSLVLNPKSHWYELLKKTLDGQFEDTFWAEDIIYLER…
	Ascomycota	Ambrosiozyma oregonensis	MPQAISQDVGAPIPNNTEHAVSVTLPTWEATVGYEEGQEWVVNKMNSGYPRFFIHSKIQELCKLIELNYARDNEKSFIFPTYNVAKRCREFIKSKTILPSCPVRIFQLSSPAPKNEEEASFRIEANIAVVFFPATEYALAKAYWQHSGEGISSRLGEYFLNEMREKLTADIKDKPLSKRTSGRSSSRNSRSSRSSRASHTSAINQNTEFSTFIEERFGRNLDVRFAKEAKKLLRERLASSVSDSFSIDDVYLYPSGMGGIFNAHQIVLNSLKGGKENKSVCFGFPYVDTLNILKKWGAGVHFYGFGDDKSLDDLETRLKTGEQILSLFCECPSNPLLKTPNLIKLKELGDKYNFAIVVDDTVGNSSNIDVLPYCDIAVSSLTKIFSGDSNVMAGSLVLN…
	Ascomycota	Ogataea naganishii	MPSSISQSIGAPIPNDTEHAVSVTLPTWEATVGYEEGEAWVVNKMNSGYPRFFIHAKIQELAKLLELCYAREDEKAFIFPTYKVAKRCRAFIKRRSTLPSCNLRILQLSSPAPKTKEEESVKVECNIAVVFFPSSEYGIAKQYWQHAGEGVSSRLAEYFLSEMKDSLLHQAKEQGKNSLTESASGPSKSRLSKISGRSSRSSRSSMNSTVEPTTEYSTFIEERFGRNLDLSFASEAKNTLRQRICTKMASHLPENLKANFTMRDVFLYPSGMASIFNAHQAFLSIGGEERKDQKSVCFGFPYVDTLNILRKWGAGVHFYGFGDDESLDDLEKRLEGGEKIFSLVCECPSNPLLKTPNLKRLKELSTKYDFFICIDETVGNFSNIDVLPYADVIASSLTK…
	Ascomycota	Debaryomyces hansenii	MSNNGPSQEIGAPIPSNTPHAVSVTLPTWEATVGYEEGEDWVVNKMSSGYPRFFIHSVIQDLANNIEAKYGREGERCMVFPSYSVAKRCREFVKAKSDKSNLSVRILQLSTAPPEDELEKSLVIESNIGVIFFPSSEFPLAKNYWQHSGEGISSRMGEYVLKEIFHKEKKPSTYKGSHMKQELQAQRIQQRSPSLSKSLQSPSFSSNEETEKEFNTFIEQKYGRVLDLKFAAQAKVALRRRICGKIDKSHSQEDEMQKARRGKHLSETDVYLYPSGMAAIFNAHHALLQVAETKNKSVCFGFPYVDTLNILKKFGPGVHFFGFGDDESLEDMESQLKSGEIKITALFCECPSNPLLKTPNLKKIRELADEYNFAVVIDETVGNFVNIHVLPYADIVASS…
	Ascomycota	Ambrosiozyma philentoma	MPQAISQDVGAPIPNNTEHAVSVTLPTWEATVGYEEGQEWVVNKMNSGYPRFFIHTKIQELCKLIELNYARDNEKSFIFPTYNVAKRCREFIKSKSTLPSCPVRIFQLSSPAPKNEEEASFRIEANIAVVFFPATEYSLAKAYWQHSGEGISSRLGEYFLNEMREKLTADIKDKPLSKRSSGRSSSRNSRSSRSSRASLTSVINQTTEFSTFIEERFGRNLDVRFGKEAKKLLRERLASSVGKDCAIDDVYLYPSGMAGIFNAHQIALNVLEGGRENKSVCFGFPYVDTLNILRKWGAGVHFYGFGDEKSLDDLETRLETGEQILSLFCECPSNPLLKTPDLIRIKKLSERYNFAVVVDDTVGNSSNIDVLPYCDVAVSSLTKIFSGDSNVMAGSLVLN…
	Ascomycota	Kuraishia ogatae	MPTISQKIGAPIPNNTEHAVSVTLPTWEATVGYEEGQEWVVGQMTSGYPRFFIHTKIQDLCDLLERTYGRDDERAMVFPSYKTARRCREFIKKYSKLVNCAVRILQLSTPAPKDDNEMSFRKEANFAVVFFPAGEFHIAKQYWQHSGEGISSRLGEYALNELKSLDDGSTDGDDTKGNGRGSASGRYSGRSSSSSGGRRSKSRSSMASVFEPTNEYSTFIEERFGRNLDLRFSDEAKQLMRKRIAGKIGETSSERPTSQLSESDVYLCASGMASIFTAHQALLAVSTKKDQKSVCFGFPYVDTLNILRKWGAGVHFYGFGDDASLEELERKLESGERIMALFCECPSNPLLKTPNLFKIRELADKYDFAVVVDETVGNFLNIHVLPFADMVASSLTKVF…
	Ascomycota	Ogataea ramenticola	MVSTISKAIGAPIPNNTEHAVSVTLPTWEATVGYEEGEAWVVNKMNSGYPRFFIHSKIQELCRLLELRYARDNEKVFIFPGYDVAKRCRSFIKRRSTLPNVNIRILQLSSPAPKTKDEESFRVECNIAVVFFPSTEYALAKQYWQHSGEGISSRLAEYFISEMKDTLVQQTEAKAKEEATNNKSSSNVTGSQSMGHASSIRSNRISRISGRSSRSSRSSRSSVSSTVDPVNESSTFIEERFGRNLDLRFAQEAKTILKKRIFSKIKQNVDDTNPTVKDRFTENDVYFFPSGMAAIFNSHQLALNVSDLASEKSVCFGFPYVDTLNILRKWGSGVHFYGFGDDESLDDLEKRLESGEKILSLLCECPSNPLLKTPNLPRIKKLADEYNFFVIIDDTVGNF…
	Ascomycota	Candida athensensis	MPSQDIGVPIPQNTPHAVSVTLPTWEATVGYEEGEEWVTGKMSSGYPRFFIHSVIQELAENLQGKYGREGERCMIFPSYNIAKRCREFIKTKNEAQVPVRVLQLSTPPPATEDDKSSIIESTIGAVFFPIDQFTLAKSYWQHSGEGISSRMAEYVLAELFGKDSAKSSSLLPRSSFLKQELQARQILNSSPSIRFSNLGEETDKEQDIYIEQKYGRVLDLKFEKEAKAALRRRISGKVDKSHSQQEEMERSQRGKNLSETDVYLYPSGMAAIFNAHRSLLNVGDESKKSVCFGFPYVDTLNILRKFGPGVYFLGLGDDESLAQLERDLETGEKDIMALFCECPSNPLLKTPNLKKIRELANKFDFAVVVDETVGNFLNIHVLPYADIVASSLTKVFSGD…
	Ascomycota	Candida tenuis	MIRESPSQVVGEAVPNIDHAVSVSLPTWEATVGYEEGEDWVVSKMSSGYPRFFFHPIIQTLSQRVEEKFGRSKEKCMIYPSYDIAKRCRAFIQEKAPQKTPVRLLQLSTPEPKSEAEKSSVIATTIGVVFFPTSVASLAKNYWQHAGEGISSRLAEYLLKTLFDESSSGQHSIKFNPVDLGASKSELQAKKIQALSPSLSVRKPRKDENMQESDIHIEQKYGRVLDLKFGDAAKTALRKRITGGLAEHVQQLTDTPLNYEDVYLFSTGMAAIFNAHRALLNSQEPRMSVCFGFPYVDTLNILKKFGPGVHFLGMGDDKALEELEENLENGSYNIMGLFCECPSNPLLKTPNLKKIRQLADKFKFAIVVDDTVANIINVNVMPFADIVVTSLTKIFSGDS…
	Ascomycota	Candida apicola	MNTLQHPPTEAAVSIPENSVHAVSVSLPLWKHNVAYEEGDKELSAKIKSGYPRFKIHYKIEELCQRVEKDYGRDNESAMLFPTRESARRCRDFINVRHPDASVRVLQLSCPKTNPGALDAKVNVVFFPSDLFSVAKQYWQHTGEGISSRHAQYFLESLCDEDQERVQRDEASSAVTTQPQETFVEERFGRYLPVNLANEAKPALKIRISQEVNKNTGVPIDTDDVYLYASGMTAIYSAYRIVLELNKEHKHKSVCFGFPYTDTLKILQKWGPGCEFFPFGDDAGDLAKLEHLLDSGELKISSLFCEVPSNPLLNTPNLKKLRELADKHKFIIVVDDTVGNMANINTISYSDICVSSLTKLFSGDCNVMAGDLVLNPTTPFYSELKRILKSQYVDAFWAE…
	Ascomycota	Ogataea zsoltii	MIQPPVSQAIGAPIPNNTDHAVSVTLPTWEATVGYEEGQDWVVNKMNSGYPRFFVHSKIQELCKLLELCYGRENERCFIFPTYQVAKRCRAFIKAKTQLPSCTIRILQLNTPAPKNEEESSYRIEASIAVVFFPASEYSLGKNYWQHSGEGISSRLGEYFLTEMKEKLEADAKREKKTTLHAKREGSARSSSGRNSRSSVSSTLQSNQEFSTFIEERFGRNLDLRFAKEAKNILRSRIASAIYSGLSADNVFLYPSGMAAIFNAHQLILNTSDLKDEKSVCFGFPYVDTLNILKKWGAGVHFYGFGDDDSLDDLEKRLASGEKIMSLFCECPSNPLLKTPDLKRVKKLSEKYNFAVVVDDTVGNMTNIEVLPYCDIVTSSLTKVFSGDSNVMGGSMVLN…
	Ascomycota	Hanseniaspora valbyensis	MDIQTQLGQSIPPQTNHAVSVCLPKWQDNIDYEEGKKRVIDALTTGYPRFFIHKSIQQLCNLLLHKYSKVNNLSHDISENCLPFSSYNVAKRCREFIKIRKLVNHSAENIDYPIRILQLKSEKPINDEEAKYKQQCTIACVFVHKDDYVYLKEYWQHTGEGISSRLAEYMLKNIEHLLGTQIADLKKSTDFINNNAIDVKYIEERYGRSLDMSQGKEAAMKIKKRIAFKIVDVDNIPSISSRNNTPSPQFNNQNITNETAQTPNNVANGEPQESIEFIEHFVEENGSVSTVSTTERTIANGNQIEVNETIPSTTPVSTNELLPQQQQQHLSVDPNTDVYLFPTGMSAIFTAHRLLLELDSIRVRRTANSNFFKSPIGYGGQYMKTVMFGFPYTDTLSIL…
	Ascomycota	Cyberlindnera jadinii	MEAPSQEIGESIPNNTPHAVSVTLPTWEATVGYERGEDWVVQRMKLGYPRFFIHSKIKELCALVEEKFGREGERAFVFPSYAVAKRCREFVKEKTSNAPLPTIRILQLSTPPPRSKEEESYRKEAHIAAVFVPESEFVLAKNYWQHSGEGISSRLGEYVLQELKIVDNNLQEDKDKEYKVFIEERFGRNLDLGFTSEAKTALRRRIAGVMDEASPVAGRVDEDDVFLYPSGMAAIFNAHLCLLKTLPNEKSVCFGFPYVDTLNILKKFGPGVHFYGFGDDDSLDELEAKLSQGEKILGLFCECPSNPLLKTPNLKRIHQLSLTYKFPVVVDETVGNFLNIDVRPYTDIIVSSLTKVFSGDSNVMAGSLVINPASQFYPLFQQYFRQNYEDIFWAEDAIY…
	Ascomycota	Cyberlindnera jadinii	MTLPSQELGTSIPITSKHAISVTLPTWQLVLDFLERDESVLQKMPMGYPRFQIHPSIKKLCAYLEGLYAKEGEVAFVFPTYNVAKRCCDFVVEKSEIIPNVRVLQLAAVSPKGECEMDVVFLPESEFALAKTYWEYSGQGISSRFAEYVLYHCEIKQRALGSSNTLKLSNAKDLVRSRIADILNDNGSKSQHTDKDDIYLYPSGMSTIFNIHRCMLDTLPNAKSVCFGFPFVDTLGILKDVGPGVHFYGFGDEESLDSLEDRLANGERILGLFCECPSNPLLKTPNLQRLHELSIRYRFPVVVDDTISGFYKVDVRPYADVIVSSLTKFFSGEADLMAGSLILNKESSFYNTFKKYFNQSFEDTFWEEDAIQLEINSRDFVSRCQLANTNTEAVLSLFK…
	Ascomycota	Saturnispora hagleri	MPRFASPSQDIGAPIPNNTPHAVSVTLPTWEATVGYEEGEAWVVDRMNSGYPRFFIHSQIQALQKLLEASYGRETERCMIFPSYIVAKRARAFIKEKSLNKPAVRILQLSSPKPANNEEASYRVEANISVVFFPVTEASLAKQYWQHSGEGISSRLGEYFLVEMKDKLNTTAAKNPTPPRASRASRSTRSSVSGRGSNNNKDESDTFIEERFGRNLDLRYVNDAKSILKERLASQINDVDASDIYLFPTGMSAIFNAHRYALNTIGKGKSNIKTEEGEFLLRKEEKSVCFGFPYVDTLNILRKWGAGVHFYGFGDDASLDDLESRLENGEQILSLFCELPSNPLLSTPDLIRIYELSKKYKFLVVVDDTVANSCNVEVLRYCDIVVSSLTKIFSGDSNV…
	Ascomycota	Scheffersomyces lignosus	MPSQEIGMPIPNIPHAVSVTLPTWEATVGYEEGQDWVVSKMNSGYPRFFIHSLIQKLSKKIEKKYGRDGERCMIFPSYKVAKRCRKFIKEKTDKENLVSRVLQLSTPAPATEDEKSTVIESSIGVVFFPASEYPLAKNYWQHSGEGISSRMGEYVLRELFEKDSSRSTSPTPSLGFRAANSNLKQELQVQQIQLRSPSISAGIRSPSVTQNEETEKEFNTFIEQKFGRVLDLKFAKEAKIALRRRICGKVDKSHNQIEEMEKARRGKNLSETDVYLFPSGMATIFYAHQVLLELAKEPKKSVCFGFPYVDTLNILKKFGPGVHFLGLGDDNSLDELEKELESGEIDILALFCECPSNPLLKTPNLKRIRKLADKFDFAVVVDETVGNFLNIHVLPYADM…
	Ascomycota	lodderomyces elongisporus	MPSQEIGLPIPNIPHAVSVTLPTWEATVGYEEGEEWVTSKMNSGYPRFFIHTTIKQLCQKLEEKYGRQGEKCMVFPSYKVAKRCREFIKNRSSSKVRVLQLSTPEPVNETEKSTKVGTSIGVVFFQEQDYALAKSYWQHSGEVLSSRMAEYIVRELFIGPRSITKLELQAQKIQSRSPSILASRRSSGAGSNNVEDVEKEFNTFIEQKYGRVLDLKFCKEAKRALRRRICGKVDKSRNQIEEIEKSRRGKHLSELDVYLFPSGMASIFYAHYALLNIGPAKKSVCFGFPYVDTLNILKKFGPGVEFLGLGDDESLQNLETQLAQGLDIMALFCECPSNPLLKTPNLKKIRELADQYDFVVVVDETVGNFLNIHVLPYADMVASSLTKVFSGDSNVMAGS…
	Ascomycota	Saccharomyces cerevisiae YJR130C	MISRTIGESIPPNTKHAVSVCLPTWEATVGYEEGESSIINSLTTGYPRFFIHKSIKKLCEILSAKYSMEDEACLCFPSYKVANRCREFIKVKTGLSTKVRILQLCTPKPMNQEEKLWRRECKITVVFVDQEIFPVMKQYWQHSGEIVSSRMAEYILHELQVKDNLKKMETVDNGKKFMTEDENRVNEEYIETRFGRNLNFLAADKAKYLIRKRIATKVVEKIDSEGLSDLFSFEHYNESNGPFNVGSGEALDDDQLNSDIPAETITSMGESGSNSTFENTATDDLKFHVNPNTDVYLFPSGMASIFTAHRLLLNFDAKRLSRSSSRQDKLIGYGPPFKKTVMFGFPYTDTLSILRKFNHTHFLGQGDSTSMNALKNILHSGEQILAVFIEAPSNPLLKM…
	Ascomycota	Saccharomyces cerevisiae YML082W	MVSAQVATELGQPIPLDTQHAVSVCFPTWKSVISYVEKDPKVLGCLKSGYPRFWIHPSIQKLRDILIEKYAKENETCFCFPSYRVAKRCREYVRRKCAHRNGKVRILQLATAKPINEEQKTWKRECKIAVVFVDGAYENILKQYWQYTGEIISSRLAEYVLHELFMVEKKSSPAEEKEYIEMRYGRNLNFAFADRAKELIKKRIATKVIDKDEHDEEENYHFLAGNQDEQDFQDTFLDSSLNEANHGEDHDGGISGEVDSQEEPHNGLVSTIPPEPIEMSTIEEEQSVEEDAGRCALRVCPERDVFLFPSGMASIFTAHRLLLQWDSLRLNRSRNGSDVTSSPPNKKTVIFGFPYADTLHVLQEFNETYFLGEGDESSMKELTKILHSGEQILAVFIET…
	Ascomycota	Saccharomyces cerevisiae YLL058W	MTEIEFGQPLPSNLDYAVSFGIPTWDSAIGYAEKVPEVIGKMATGYPRYFPQPPVQRLCAYFVKKFGRGSENCRPFPSVNLGLKCFEYVKSVSGPESKAHLEVETVTIKNRGAKTSKEPAELVLTIAAVLASEEEFETVKEYWKLRGECVSSRLALSVNQLLDCANHGSEQVLRELEAGVFAAKKGEEKAKNLIKGRIVENRFRPFGLEKKTPNWEGLNLNPNEDVYLVSSGMSAISTARNLLTFWEEKKNSGDSLNKTTSDQKKKPLLCDTVGIFGFPFKDTQVIMTKFGKCKFFGFGNSRDVVELQKFLETSKQRILAVFVETPSNPLLNMPDLKKLRSLADQYGFFIVIDDTIGGLNVDILPYADIVSTSLTKLFNGASNVMGGSVVLNPKSSLYP…
	Fungal outgroup	Rhizophagus (unclassified)	MTSYSIPTELGSPIPANTSHAISVTLPTWQDNVDYEEAAERVVSRMTCGYPRFFIHPQIKQLITTCDQKFAKPTETCLLFPSRKSARRCRDFILQYYKQTSSTSPSTSLTPCVRLAEITVIPPDQAKSSFQGSVTLHVVLFPKDAFPIAKSYWQHAGEGISSRCAEYSLNIMQAKHDEKSSITENCNEKSSISLRRPIFHKRYSSNIRTSNITNKDSTFSNITEPKSPTSPTDSTFAEKSATVEENFYVEERYGRNLPITFADKAKIALRRRIAGVLGVEEQNNASEIDDLDGVINRKIESTNVTERGIKGVTEDDVFLFSTGMSSIFHAHRYIMSAFPPNKSICFGFPYVDTLKILKKFGPGCHFYGNGSSEDIDQIENLLESGEKISALFCEFPSNP…
	Fungal outgroup	Diversispora epigaea	MLYQELPTEIGDPIPANTPHAISVNLPTWQDNIDYEEAHERVISRMSNGYPRFFIHNQIKKLMSICEQKFAKETESCLLFPNHSTAHRCRIYIRQYYLSEKFVSPVCIRLAELTVVPLDENISTSFHESVTLHVVLFPKDAFPIAKSFWQHTGVGISSRLAEYALGLMQAKQDEQYTKIPTKRRSSFKIRYCNPQISSPKRISPTDITFSEHSEKVEENCYVEERYGRNLPILFANKAKIALKRRIAGVLGIEKNGDNLDEVISRPIDTNERGVNGITENDVYLFPTGMSSIFHAHQLLLEAFQPKKSICFGFPYIDTLKILEKFGPGCHFFGNGSSEDIDTIENLLMSGEQILALFCEFPSNPLCKSADLKRLRELADKYNFSIVIDETIGNFINVEV…
	Fungal outgroup	Penicilliopsis zonata	MLQAVGGPIPPNTDHAVSMSLPTWQATVGYEEGEDWVISKIQCGYPRFFIHPTIQRLVQEITSRYGDPKTESATLFPSHRAALICQAFFGTRVPPEALAKVRIVNLVPSATTSANSPAVTSNLSCVIYPKEYAAIAKQVWQHSGNGISSRRAEFCLDALTDGFLVEEKSAGTSDMATQRFNKGPRRYRGKGSFNGLTKGEMTRVESSSSDPIHNGLQDGKEYGQFIEERFGRNLSTSLAEKAKTAVRRRIAGFLTADVELSEALEKTSSEGRVVGLTEEDVFLFPSGMSSIFNAHRILMASREPLKSICFGFPYIDSLKILQKWGPGCLFYDHGSSEDLDDLEDRLSQGERFLALFTEVPGNPLLKSPDLKRIRHLADKYDFAVVVDETVGNFLNINVL…
	Fungal outgroup	Gigaspora (unclassified)	MPTTSFSSPPTDVGCPIPPNTPHAISVALPTWQDAVDYEEGRERVVSRMLSGYPRFFISKEIQQLMSVYEQKFAKPSESCFLFPSRKTAERCRDYLRRYYESSNPACLRLAEITIVTPDQSKSLIQGNITLHLVLFPKEALSVAKSFWQHTGDGISSRLAERSLNLLQTQFDEQNTKNFNKVSTTRASFCKRYSNGQISNGLNLTYEPKETLSTNISSIDNSIFVEQNFYVEERYGRNLPISFAEKAKLELRRRIANTLRIENISRLTESFEQVIKNVTEDDVFLFPTGMSSIFHAHQFLLTAFPPKKSICFGFTYVDTLKILQKFGPGCYFYGNGLSSDIDEIENLLESGEKILALFCEFPSNPLLKSPDLRRLRILADKYDFPIVVDETIGNFVNVK…
	Fungal outgroup	Lichtheimia corymbifera	MSLVPEPPKEVGSAVPAHTPHAVSVMFPTWQDNVYYEEGNPIVTSKMECGYPRFFIHPYIQKLCARIVTKFGKPGDSGMLFPSRKVAEGCREFMARFHPESVGAVRVVELKISSEQGPLSVYGTLFPEDAFKAAKQYWQHTGCILSSRMAEHCLNIMDANKSAAATPNIEPPMTPGKRSRYSKSNKVQSNNNNADAEEDHATYVEERYGRNLPIEFVDHAKVALRRRIAGIVSEHDKNTKVQDFEKATSSELESQRLIQGARGMKGLTEQDVYLYPCGMSAIYYAHQAALSILGSSRKSVCFGFPYTDTLKILQKFGPGCYFFGLGEDKDIDELEAKLKGGERILALFCEVPSNPLLKTPDMKRLRQLADDYDFMMVVDETIGNFCNVSVLPYADMVVS…
	Fungal outgroup	Choanephora cucurbitarum	MKSTFFYLLKHFFHSLFSFIILYSPSIMIEAPTQVGSPIPAHTPHAVSVTLPTWQDNIYYEEANPIVTSKMQCGYPRFFIHPLIQKLCNRLVAKFGKENDAGMLFPSNKIAEQCRSFMKRYYTSPTEPIRIAEFEIASEDNQSERIPIHIVLFPQDAFPIAKQFWQHAGDNITSRMAEYCLRILEKNDKHQKSGNAETTEKDQLLYRPKLTMGSRSRSHYSNNSKSASKATEQQKPHEEVAVEQHTYLEERYGRNLPVTFANNAKLALRRRIAGVLMGDVDINSEDLKQTSSQDLDQQRRLRGDRGVQGLSEEDVYLYPCGMSSIYHAHQIAMIIGDAKQKSVCFGFPYTDTLKILQKWGAGCHFYGLGENESIDELEEMLKSGERILSLFCEFPSNPL…
	Fungal outgroup	Exophiala mesophila	MLAAVGQPVPNTEHAVSVSLPSWRATVGYEEGEEWVVSKMKTGYPRFFIHLSIQELQSEILKLHGKPGEAVMLWPTLLVARRCQKFFHDKVPDLSPDLVHVLVLEPVISKQRSQETVSSGLAAVFFPKEYFSTAKQVWQHSGDGISSRRAEFCLKALRDGFLKPAAATPTTPKLEDLYTKGPRRYQRPASQQANNLLPQTTTPPNASTNSEPSSQEKATVEPELKDYAQFVEERFGRNLNAKLASQAKLAIRRRISGCLKEDSDLDHALAASANNCDSRQKGLRDTDVFLFPCGMSAIFNTHRILLQLGQQTNGDQPKTQKSICFGFPYIDTLKILQKWGPGCQFYGFGNSDEIDDLQKRLEGGERFLALFCEFPSNPLLNSPDLIRLRGLADKYEFAI…
	Fungal outgroup	Monosporascus unclassified	MSSIDLGESIPPNTAHAVSVSLPTWRANVGYEEGENWVVGRMTTGYPRFFIHKSIQAFAHDIAAKYGQPGQSAMLFPTKKIAHRCLEFVREKAPEAAQADLNVVTLVLDPTENLPEVLRSIMPAVSAVIFKENAYPIAKQYWQHSGDGISSRRAEFCHGLFKEGLLVPERPAPSPRSSQQKLFRGPKRYQRPSSMDGLTNGTHGSAQGATSDAVAGSNGDAEKITEALESSRFLEERYGRNLDLSLVENAKSAIRRRIAGVLTTDVDLSVALPTMDPNARGMTNLKEDDIYLVPCGMNAIFTTHQLLLHAREPRKSVEFGFPYVDTLKILQKFGPGAVFYGHGSPAELDDFEARLKNGEKFLGFFCEFPGNPLLTCPDLVRIRQLADTYDFVVVVDETV…
	Fungal outgroup	Conidiobolus coronatus	MVAKEITNTNNIIDIQTNLKSPTGSDETNPVGRWLIEELEVCTPIPPHAAHAVSVSLPKWQDNVDYEEGNERVTSKMISGYPRFCVHYKVVELNRLLLNRLGANPEAEDLFSFPSSRVAAECIEFLQTQSNNDTLVKQVKIAEYLINPAHGQNLPKITLFAVIFPKELYKLVKTFWQHTGEIISSRLAVYCLKQLNLAKPVITKTSSSRGRYSKSPPLPSNDDENPDCSDYLEERFGRNLTLSHLEEMIESLKSRVASNHPNGSADDVFLFPSGMSALYNAHRLLGKSGSLRSVCFGFPYTDTLKVLEKFGPGAIFLGNGDDRDLEKLENILKKEKIAALFCEVPSNPLLKTPNLKKLRALADEYNFPIVIDDTLSNLINLDLTPYADLLATSLTKIFS…
	Bacteria	Verrucomicrobia unclassified	MTSRLHLKIYRVMPQETLRKNPLWRAEDLGKPVPNSPHAIAMCLPRWQDVIGYEEKNPVTMQKLHLGYPRFFYHPLVEAAVHKFSRRSDECAQLYTTRDAAERCAAYLWVNDPTAEISIRKTDGSAVHLISFPSTLAAQAKAYWQHAGEGISSRCAEALLNGIPAPDASAQAETLKKRIAGFSGATPENIFLFPSGMAAIHAAYIAVRQNRLEAPTAQFAFPYGDTLKLQEKFNPYRALFYDKGDIADLEQLEKDLATSPISGLFCEFPSNPLLTCVDLKRLRKLADQFHFPIIIDETLGACINQNTLPVSDISVISLTKFFSGTSDVMGGALILNEKSDFYRTLRNELRTIHEPEAFYGADIIQLEKDSRNFRERVGQINRSALALSEYLHQHPAVDS…
	Bacteria	Prosthecobacter fusiformis	MLALPAMSDLLRHPLWQADSLGSPLPNNDFGVSVSLPLWSHVIGYEEGDQDIISKFRSGYPRFCCPPAVSALFAQAEKELGAPGERAIVFPRLSHAQRCLEFIARDGFSGRALEWRDQKLGVALFPADAYVNARRFWRFCGEVVSTRQATHVLGQTTGNVTEEAGKTASATIRQRLADLAGQQPEDVFLFPSGMAANFAVHRMLTSLFPGRKTVQLDFPYVDVLKLQETFGSGVYFLPMSQESEYGQLQILLSGEKIAGLFCEAPSNPLLRCVDLPRLLAIRSETQPQVPLIVDDTVSTAVNADACRVADVVTSSLTKSFSGAGDVLAGSVILNRASPHHAAFSSFLKQHADHELWCEDAVALEQNSRDFVSRVETMSRNALALAEYLAAHPKVECVWH…
	Bacteria	Prochlorococcus marinus	MRDLLKKPIWKNLELGYAIPDSIHAVSVALPTWNDVINYEEKDQECINLLKSIYPRFGLNPIVKRLCEKVKKQNYYNNKSIWPYPNERIAFKAKKYIDRNTSEQFSLIEKRNNLAFLITEKEGSIYAKYFWQHTGLGLSSRAAAIELGLEDCPPKSYVNECSQIIKNRISKSTKIDSNDIHLTSSGMSALHTSLEIIYKLFPAKPTLQVGFPYVDVLKLPMKIFHGAKLITEENCADIELEIKRINPSALIIELPSNPMLKCVNIKKISKIAKKLNIPLIVDDTIGSNLNINSTEHADIVFTSLTKIFSGSGDILAGSLILNPKSKWIDQFRNALNEINIPILSDGDIVYLEKVSRDVNQRVFEQNKACLELKKRLENHSEIKNIFHPENCPNFNSLLT…
	Bacteria	Synchytrium endobioticum	MTYGANFKVGENLPASIHCVSVSMPEFQNVIDYEENKQELIQKLKAGYPRFVFNPEVQKLHNRILNEHGKNSELVICFPSLLTAKRCSEFVKSRTGLASRILELEHITALFIHESAYSEAKAYWQHFGEITSSRLALHLNNKLPNLQTSQAKELLKERLAKLYQTNADNIYLYPSGMAAFANARRAIDTVSNRKKALQFGFPYIDNLKLLEKTGEGALFLNYLGDKDLLKLQELLSKESFSAIFCEVPGNPLLRTPDLIKLHDIATTNKIPLIVDDTISGPLNTNCLEHADLITTSLTKYFSGAGDVMGGALILNPRSELHEILREGIEANYQDILWEEDAIVLEKNSRDFPERQKRVNDTTQILLEHFQKNDNIERIYHPLFENKDNYEKILISSGGY…
